# Supplementary material for: Mordred: a molecular descriptor calculator
Source: J Cheminform. 2018 Feb 6;10:4. doi: 10.1186/s13321-018-0258-y (PMC5801138; doi:10.1186/s13321-018-0258-y)
Supplement: Supplementary file 2 — Additional file 2. A confirmation of the variation among descriptor values calculated by Mordred and other software programs (PaDEL-Descriptor, chemopy and e-dragon).The results of some descriptors (e.g., 0167) are not available in all software because the descriptor of the molecule cannot be algorithmically calculated. [file 13321_2018_258_MOESM2_ESM.xlsx]

## Sheet: Table S1
Table S2. A confirmation of the variation among descriptor values calculated by Mordred and other software programs (PaDEL-Descriptor, chemopy and e-dragon)
The results of some descriptors (e.g., 0167) are not available in all software because the descriptor of the molecule cannot be algorithmically calculated.
Serial No.	Descriptors	Compound Sample	Molecular descriptor calculation programs
			Mordred	PaDEL-Descriptor	chemopy	e-dragon
0000	ABC	Benzene	4.24264	-	-	-
		Cyanidin	16.6082	-	-	-
		Maitotoxin	191.29	-	-	-
0001	ABCGG	Benzene	4	-	-	-
		Cyanidin	13.3379	-	-	-
		Maitotoxin	98.3441	-	-	-
0002	nAcid	Benzene	0	0	-	-
		Cyanidin	0	0	-	-
		Maitotoxin	2	0	-	-
0003	nBase	Benzene	0	0	-	-
		Cyanidin	1	0	-	-
		Maitotoxin	0	0	-	-
0004	SpAbs_A	Benzene	8	-	-	-
		Cyanidin	26.6995	-	-	-
		Maitotoxin	296.717	-	-	-
0005	SpMax_A	Benzene	2	-	-	-
		Cyanidin	2.46435	-	-	-
		Maitotoxin	2.65034	-	-	-
0006	SpDiam_A	Benzene	4	-	-	-
		Cyanidin	4.9287	-	-	-
		Maitotoxin	5.28356	-	-	-
0007	SpAD_A	Benzene	8	-	-	-
		Cyanidin	26.6995	-	-	-
		Maitotoxin	296.717	-	-	-
0008	SpMAD_A	Benzene	1.33333	-	-	-
		Cyanidin	1.27141	-	-	-
		Maitotoxin	1.26802	-	-	-
0009	LogEE_A	Benzene	2.68762	-	-	-
		Cyanidin	3.98729	-	-	-
		Maitotoxin	6.41646	-	-	-
0010	SM1_A	Benzene	-8.88178e-16	-	-	-
		Cyanidin	-1.14437e-14	-	-	-
		Maitotoxin	-6.57252e-14	-	-	-
0011	VE1_A	Benzene	2.44949	-	-	2.449
		Cyanidin	4.13265	-	-	4.133
		Maitotoxin	6.78568	-	-	-
0012	VE2_A	Benzene	0.408248	-	-	0.408
		Cyanidin	0.196793	-	-	0.197
		Maitotoxin	0.0289986	-	-	-
0013	VE3_A	Benzene	0.385054	-	-	-
		Cyanidin	2.16086	-	-	-
		Maitotoxin	5.06755	-	-	-
0014	VR1_A	Benzene	14.6969	-	-	5.555
		Cyanidin	126.862	-	-	22.417
		Maitotoxin	122354167397	-	-	-
0015	VR2_A	Benzene	2.44949	-	-	0.926
		Cyanidin	6.04104	-	-	1.067
		Maitotoxin	5.22881e+08	-	-	-
0016	VR3_A	Benzene	2.17681	-	-	-
		Cyanidin	5.58504	-	-	-
		Maitotoxin	28.6829	-	-	-
0017	nAromAtom	Benzene	6	6	6	-
		Cyanidin	16	16	17	-
		Maitotoxin	0	0	0	-
0018	nAromBond	Benzene	6	6	-	6
		Cyanidin	17	18	-	17
		Maitotoxin	0	0	-	-
0019	nAtom	Benzene	12	12	12	12
		Cyanidin	32	32	32	32
		Maitotoxin	490	490	490	-
0020	nHeavyAtom	Benzene	6	6	6	6
		Cyanidin	21	21	21	21
		Maitotoxin	234	234	234	-
0021	nSpiro	Benzene	0	-	-	-
		Cyanidin	0	-	-	-
		Maitotoxin	0	-	-	-
0022	nBridgehead	Benzene	0	-	-	-
		Cyanidin	0	-	-	-
		Maitotoxin	0	-	-	-
0023	nH	Benzene	6	6	6	6
		Cyanidin	11	11	11	11
		Maitotoxin	256	256	256	-
0024	nB	Benzene	0	0	-	0
		Cyanidin	0	0	-	0
		Maitotoxin	0	0	-	-
0025	nC	Benzene	6	6	6	6
		Cyanidin	15	15	15	15
		Maitotoxin	164	164	164	-
0026	nN	Benzene	0	0	0	0
		Cyanidin	0	0	0	0
		Maitotoxin	0	0	0	-
0027	nO	Benzene	0	0	0	0
		Cyanidin	6	6	6	6
		Maitotoxin	68	68	68	-
0028	nS	Benzene	0	0	0	0
		Cyanidin	0	0	6	0
		Maitotoxin	2	2	68	-
0029	nP	Benzene	0	0	0	0
		Cyanidin	0	0	0	0
		Maitotoxin	0	0	0	-
0030	nF	Benzene	0	0	0	0
		Cyanidin	0	0	0	0
		Maitotoxin	0	0	0	-
0031	nCl	Benzene	0	0	0	0
		Cyanidin	0	0	0	0
		Maitotoxin	0	0	0	-
0032	nBr	Benzene	0	0	0	0
		Cyanidin	0	0	0	0
		Maitotoxin	0	0	0	-
0033	nI	Benzene	0	0	0	0
		Cyanidin	0	0	0	0
		Maitotoxin	0	0	0	-
0034	nX	Benzene	0	0	0	0
		Cyanidin	0	0	0	0
		Maitotoxin	0	0	0	-
0035	ATS0dv	Benzene	54	-	-	-
		Cyanidin	348	-	-	-
		Maitotoxin	3398.89	-	-	-
0036	ATS1dv	Benzene	54	-	-	-
		Cyanidin	349	-	-	-
		Maitotoxin	2955.33	-	-	-
0037	ATS2dv	Benzene	54	-	-	-
		Cyanidin	507	-	-	-
		Maitotoxin	5127	-	-	-
0038	ATS3dv	Benzene	27	-	-	-
		Cyanidin	570	-	-	-
		Maitotoxin	6674.33	-	-	-
0039	ATS4dv	Benzene	0	-	-	-
		Cyanidin	487	-	-	-
		Maitotoxin	6217.33	-	-	-
0040	ATS5dv	Benzene	0	-	-	-
		Cyanidin	397	-	-	-
		Maitotoxin	5938	-	-	-
0041	ATS6dv	Benzene	0	-	-	-
		Cyanidin	342	-	-	-
		Maitotoxin	6308.33	-	-	-
0042	ATS7dv	Benzene	0	-	-	-
		Cyanidin	282	-	-	-
		Maitotoxin	6487	-	-	-
0043	ATS8dv	Benzene	0	-	-	-
		Cyanidin	198	-	-	-
		Maitotoxin	6171.67	-	-	-
0044	ATS0d	Benzene	30	-	-	-
		Cyanidin	125	-	-	-
		Maitotoxin	1650	-	-	-
0045	ATS1d	Benzene	36	-	-	-
		Cyanidin	153	-	-	-
		Maitotoxin	2238	-	-	-
0046	ATS2d	Benzene	48	-	-	-
		Cyanidin	232	-	-	-
		Maitotoxin	3989	-	-	-
0047	ATS3d	Benzene	42	-	-	-
		Cyanidin	253	-	-	-
		Maitotoxin	5202	-	-	-
0048	ATS4d	Benzene	18	-	-	-
		Cyanidin	227	-	-	-
		Maitotoxin	5765	-	-	-
0049	ATS5d	Benzene	3	-	-	-
		Cyanidin	196	-	-	-
		Maitotoxin	5984	-	-	-
0050	ATS6d	Benzene	0	-	-	-
		Cyanidin	161	-	-	-
		Maitotoxin	5946	-	-	-
0051	ATS7d	Benzene	0	-	-	-
		Cyanidin	137	-	-	-
		Maitotoxin	5872	-	-	-
0052	ATS8d	Benzene	0	-	-	-
		Cyanidin	97	-	-	-
		Maitotoxin	5720	-	-	-
0053	ATS0s	Benzene	30	30	-	-
		Cyanidin	249	252.25	-	-
		Maitotoxin	2382.51	2352.51	-	-
0054	ATS1s	Benzene	36	36	-	-
		Cyanidin	153.222	154.889	-	-
		Maitotoxin	1416.83	1416.19	-	-
0055	ATS2s	Benzene	48	48	-	-
		Cyanidin	226.111	229.611	-	-
		Maitotoxin	3167.68	3132.68	-	-
0056	ATS3s	Benzene	42	42	-	-
		Cyanidin	343.111	351.278	-	-
		Maitotoxin	5135.54	5132.88	-	-
0057	ATS4s	Benzene	18	18	-	-
		Cyanidin	343.222	354.056	-	-
		Maitotoxin	5694.16	5686.66	-	-
0058	ATS5s	Benzene	3	3	-	-
		Cyanidin	293.222	299.056	-	-
		Maitotoxin	6113.06	6086.89	-	-
0059	ATS6s	Benzene	0	0	-	-
		Cyanidin	254.889	258.389	-	-
		Maitotoxin	6723.56	6704.56	-	-
0060	ATS7s	Benzene	0	0	-	-
		Cyanidin	250.333	250.833	-	-
		Maitotoxin	6712.06	6689.23	-	-
0061	ATS8s	Benzene	0	0	-	-
		Cyanidin	190.222	190.222	-	-
		Maitotoxin	6292.86	6257.69	-	-
0062	ATS0Z	Benzene	222	-	-	-
		Cyanidin	935	-	-	-
		Maitotoxin	11024	-	-	-
0063	ATS1Z	Benzene	252	-	-	-
		Cyanidin	988	-	-	-
		Maitotoxin	12996	-	-	-
0064	ATS2Z	Benzene	288	-	-	-
		Cyanidin	1494	-	-	-
		Maitotoxin	21694	-	-	-
0065	ATS3Z	Benzene	186	-	-	-
		Cyanidin	1751	-	-	-
		Maitotoxin	29208	-	-	-
0066	ATS4Z	Benzene	42	-	-	-
		Cyanidin	1558	-	-	-
		Maitotoxin	30401	-	-	-
0067	ATS5Z	Benzene	3	-	-	-
		Cyanidin	1290	-	-	-
		Maitotoxin	30699	-	-	-
0068	ATS6Z	Benzene	0	-	-	-
		Cyanidin	1091	-	-	-
		Maitotoxin	31499	-	-	-
0069	ATS7Z	Benzene	0	-	-	-
		Cyanidin	948	-	-	-
		Maitotoxin	31116	-	-	-
0070	ATS8Z	Benzene	0	-	-	-
		Cyanidin	701	-	-	-
		Maitotoxin	30295	-	-	-
0071	ATS0m	Benzene	871.681	871.681	-	-
		Cyanidin	3710.95	3710.95	-	-
		Maitotoxin	43380.9	43380.9	-	-
0072	ATS1m	Benzene	938.227	938.227	1.946	1.946
		Cyanidin	3806.65	3806.65	3.271	3.271
		Maitotoxin	48893.9	48893.9	5.761	-
0073	ATS2m	Benzene	1010.87	1010.87	1.946	1.946
		Cyanidin	5781.4	5781.4	3.68	3.68
		Maitotoxin	80298.7	80298.7	6.24	-
0074	ATS3m	Benzene	584.174	584.174	1.386	1.386
		Cyanidin	6599.9	6599.9	3.781	3.781
		Maitotoxin	104647	104647	6.466	-
0075	ATS4m	Benzene	78.7389	78.7389	0	0
		Cyanidin	5757.81	5757.81	3.628	3.628
		Maitotoxin	106012	106012	6.447	-
0076	ATS5m	Benzene	3.04819	3.04819	0	0
		Cyanidin	4732.66	4732.66	3.43	3.43
		Maitotoxin	106251	106251	6.443	-
0077	ATS6m	Benzene	0	0	0	0
		Cyanidin	3998.3	3998.3	3.266	3.266
		Maitotoxin	108756	108756	6.465	-
0078	ATS7m	Benzene	0	0	0	0
		Cyanidin	3493.92	3493.92	3.144	3.144
		Maitotoxin	107690	107690	6.457	-
0079	ATS8m	Benzene	0	0	0	0
		Cyanidin	2460.29	2460.29	2.751	2.751
		Maitotoxin	105232	105232	6.439	-
0080	ATS0v	Benzene	2727.6	2727.6	-	-
		Cyanidin	7993.02	7993.02	-	-
		Maitotoxin	93322.3	93322.3	-	-
0081	ATS1v	Benzene	3229.52	3229.52	1.946	1.946
		Cyanidin	9993.86	9993.86	3.024	3.024
		Maitotoxin	128821	128821	5.378	-
0082	ATS2v	Benzene	3917.94	3917.94	1.946	1.946
		Cyanidin	14659.1	14659.1	3.338	3.338
		Maitotoxin	214154	214154	5.786	-
0083	ATS3v	Benzene	2833.89	2833.89	1.386	1.386
		Cyanidin	16373.4	16373.4	3.322	3.322
		Maitotoxin	286760	286760	5.964	-
0084	ATS4v	Benzene	874.922	874.922	0	0
		Cyanidin	14451.1	14451.1	3.111	3.111
		Maitotoxin	317232	317232	5.97	-
0085	ATS5v	Benzene	93.2512	93.2512	0	0
		Cyanidin	12444.1	12444.1	2.978	2.978
		Maitotoxin	327691	327691	5.952	-
0086	ATS6v	Benzene	0	0	0	0
		Cyanidin	10599.7	10599.7	2.811	2.811
		Maitotoxin	325617	325617	5.936	-
0087	ATS7v	Benzene	0	0	0	0
		Cyanidin	8884.74	8884.74	2.611	2.611
		Maitotoxin	318104	318104	5.924	-
0088	ATS8v	Benzene	0	0	0	0
		Cyanidin	6750.34	6750.34	2.208	2.208
		Maitotoxin	314959	314959	5.932	-
0089	ATS0se	Benzene	85.5539	85.5539	-	-
		Cyanidin	267.121	267.121	-	-
		Maitotoxin	3881.98	3881.98	-	-
0090	ATS1se	Benzene	87.9489	87.9489	1.946	1.946
		Cyanidin	280.947	280.947	3.269	3.269
		Maitotoxin	4146.74	4146.74	5.704	-
0091	ATS2se	Benzene	130.655	130.655	1.946	1.946
		Cyanidin	412.284	412.284	3.678	3.678
		Maitotoxin	8264.44	8264.44	6.231	-
0092	ATS3se	Benzene	148.344	148.344	1.386	1.386
		Cyanidin	573.932	573.932	3.779	3.779
		Maitotoxin	13187.9	13187.9	6.453	-
0093	ATS4se	Benzene	83.0166	83.0166	0	0
		Cyanidin	602.463	602.463	3.625	3.625
		Maitotoxin	16069.7	16069.7	6.425	-
0094	ATS5se	Benzene	20.1554	20.1554	0	0
		Cyanidin	522.999	522.999	3.427	3.427
		Maitotoxin	17426.1	17426.1	6.424	-
0095	ATS6se	Benzene	0	0	0	0
		Cyanidin	445.6	445.6	3.264	3.264
		Maitotoxin	18403.1	18403.1	6.444	-
0096	ATS7se	Benzene	0	0	0	0
		Cyanidin	387.048	387.048	3.142	3.142
		Maitotoxin	17670.9	17670.9	6.431	-
0097	ATS8se	Benzene	0	0	0	0
		Cyanidin	332.065	332.065	2.748	2.748
		Maitotoxin	17026.5	17026.5	6.414	-
0098	ATS0pe	Benzene	68.055	-	-	-
		Cyanidin	221.779	-	-	-
		Maitotoxin	3123.45	-	-	-
0099	ATS1pe	Benzene	72.675	-	-	-
		Cyanidin	236.944	-	-	-
		Maitotoxin	3446.46	-	-	-
0100	ATS2pe	Benzene	106.335	-	-	-
		Cyanidin	348.228	-	-	-
		Maitotoxin	6786.97	-	-	-
0101	ATS3pe	Benzene	115.868	-	-	-
		Cyanidin	479.13	-	-	-
		Maitotoxin	10717.8	-	-	-
0102	ATS4pe	Benzene	62.7	-	-	-
		Cyanidin	495.222	-	-	-
		Maitotoxin	12881.6	-	-	-
0103	ATS5pe	Benzene	14.52	-	-	-
		Cyanidin	428.13	-	-	-
		Maitotoxin	13869.8	-	-	-
0104	ATS6pe	Benzene	0	-	-	-
		Cyanidin	364.427	-	-	-
		Maitotoxin	14617.7	-	-	-
0105	ATS7pe	Benzene	0	-	-	-
		Cyanidin	315.835	-	-	-
		Maitotoxin	14069.4	-	-	-
0106	ATS8pe	Benzene	0	-	-	-
		Cyanidin	270.536	-	-	-
		Maitotoxin	13555.5	-	-	-
0107	ATS0are	Benzene	66.54	-	-	-
		Cyanidin	220.49	-	-	-
		Maitotoxin	3108.95	-	-	-
0108	ATS1are	Benzene	70.5	-	-	-
		Cyanidin	232.75	-	-	-
		Maitotoxin	3379.17	-	-	-
0109	ATS2are	Benzene	103.5	-	-	-
		Cyanidin	341	-	-	-
		Maitotoxin	6696.38	-	-	-
0110	ATS3are	Benzene	113.79	-	-	-
		Cyanidin	473.24	-	-	-
		Maitotoxin	10636.5	-	-	-
0111	ATS4are	Benzene	62.04	-	-	-
		Cyanidin	491.22	-	-	-
		Maitotoxin	12774.3	-	-	-
0112	ATS5are	Benzene	14.52	-	-	-
		Cyanidin	424.47	-	-	-
		Maitotoxin	13745	-	-	-
0113	ATS6are	Benzene	0	-	-	-
		Cyanidin	361.03	-	-	-
		Maitotoxin	14527	-	-	-
0114	ATS7are	Benzene	0	-	-	-
		Cyanidin	313.02	-	-	-
		Maitotoxin	13984.1	-	-	-
0115	ATS8are	Benzene	0	-	-	-
		Cyanidin	269.02	-	-	-
		Maitotoxin	13454.8	-	-	-
0116	ATS0p	Benzene	19.4011	19.4011	-	-
		Cyanidin	50.5835	50.5835	-	-
		Maitotoxin	631.758	631.758	-	-
0117	ATS1p	Benzene	23.4147	23.4147	1.946	1.946
		Cyanidin	63.3529	63.3529	3.005	3.005
		Maitotoxin	867.957	867.957	5.36	-
0118	ATS2p	Benzene	30.0959	30.0959	1.946	1.946
		Cyanidin	93.459	93.459	3.309	3.309
		Maitotoxin	1446.17	1446.17	5.751	-
0119	ATS3p	Benzene	24.3969	24.3969	1.386	1.386
		Cyanidin	104.943	104.943	3.284	3.284
		Maitotoxin	1996.07	1996.07	5.933	-
0120	ATS4p	Benzene	9.34894	9.34894	0	0
		Cyanidin	95.1288	95.1288	3.069	3.069
		Maitotoxin	2329.56	2329.56	5.943	-
0121	ATS5p	Benzene	1.33384	1.33384	0	0
		Cyanidin	83.2245	83.2245	2.942	2.942
		Maitotoxin	2453.15	2453.15	5.92	-
0122	ATS6p	Benzene	0	0	0	0
		Cyanidin	71.8056	71.8056	2.776	2.776
		Maitotoxin	2418.15	2418.15	5.904	-
0123	ATS7p	Benzene	0	0	0	0
		Cyanidin	60.0521	60.0521	2.569	2.569
		Maitotoxin	2361.17	2361.17	5.896	-
0124	ATS8p	Benzene	0	0	0	0
		Cyanidin	45.255	45.255	2.156	2.156
		Maitotoxin	2340.27	2340.27	5.904	-
0125	ATS0i	Benzene	1870.27	1870.27	-	-
		Cyanidin	5048.72	5048.72	-	-
		Maitotoxin	80958.5	80958.5	-	-
0126	ATS1i	Benzene	1679.5	1679.5	-	-
		Cyanidin	4946.77	4946.77	-	-
		Maitotoxin	76307.5	76307.5	-	-
0127	ATS2i	Benzene	2598.24	2598.24	-	-
		Cyanidin	7285.78	7285.78	-	-
		Maitotoxin	158809	158809	-	-
0128	ATS3i	Benzene	3327.36	3327.36	-	-
		Cyanidin	10416	10416	-	-
		Maitotoxin	259586	259586	-	-
0129	ATS4i	Benzene	2028.24	2028.24	-	-
		Cyanidin	11484.2	11484.2	-	-
		Maitotoxin	330355	330355	-	-
0130	ATS5i	Benzene	554.753	554.753	-	-
		Cyanidin	10099.4	10099.4	-	-
		Maitotoxin	366955	366955	-	-
0131	ATS6i	Benzene	0	0	-	-
		Cyanidin	8645.55	8645.55	-	-
		Maitotoxin	388922	388922	-	-
0132	ATS7i	Benzene	0	0	-	-
		Cyanidin	7588.29	7588.29	-	-
		Maitotoxin	370395	370395	-	-
0133	ATS8i	Benzene	0	0	-	-
		Cyanidin	6437.36	6437.36	-	-
		Maitotoxin	357634	357634	-	-
0134	AATS0dv	Benzene	4.5	-	-	-
		Cyanidin	10.875	-	-	-
		Maitotoxin	6.93651	-	-	-
0135	AATS1dv	Benzene	4.5	-	-	-
		Cyanidin	10.2647	-	-	-
		Maitotoxin	5.67242	-	-	-
0136	AATS2dv	Benzene	3	-	-	-
		Cyanidin	9.94118	-	-	-
		Maitotoxin	4.95841	-	-	-
0137	AATS3dv	Benzene	1.28571	-	-	-
		Cyanidin	8.26087	-	-	-
		Maitotoxin	4.09971	-	-	-
0138	AATS4dv	Benzene	0	-	-	-
		Cyanidin	6.67123	-	-	-
		Maitotoxin	3.03877	-	-	-
0139	AATS5dv	Benzene	0	-	-	-
		Cyanidin	6.20312	-	-	-
		Maitotoxin	2.62976	-	-	-
0140	AATS6dv	Benzene	-	-	-	-
		Cyanidin	6.21818	-	-	-
		Maitotoxin	2.6787	-	-	-
0141	AATS7dv	Benzene	-	-	-	-
		Cyanidin	5.875	-	-	-
		Maitotoxin	2.88311	-	-	-
0142	AATS8dv	Benzene	-	-	-	-
		Cyanidin	4.95	-	-	-
		Maitotoxin	2.82456	-	-	-
0143	AATS0d	Benzene	2.5	-	-	-
		Cyanidin	3.90625	-	-	-
		Maitotoxin	3.36735	-	-	-
0144	AATS1d	Benzene	3	-	-	-
		Cyanidin	4.5	-	-	-
		Maitotoxin	4.29559	-	-	-
0145	AATS2d	Benzene	2.66667	-	-	-
		Cyanidin	4.54902	-	-	-
		Maitotoxin	3.85783	-	-	-
0146	AATS3d	Benzene	2	-	-	-
		Cyanidin	3.66667	-	-	-
		Maitotoxin	3.19533	-	-	-
0147	AATS4d	Benzene	1.5	-	-	-
		Cyanidin	3.10959	-	-	-
		Maitotoxin	2.81769	-	-	-
0148	AATS5d	Benzene	1	-	-	-
		Cyanidin	3.0625	-	-	-
		Maitotoxin	2.65013	-	-	-
0149	AATS6d	Benzene	-	-	-	-
		Cyanidin	2.92727	-	-	-
		Maitotoxin	2.52484	-	-	-
0150	AATS7d	Benzene	-	-	-	-
		Cyanidin	2.85417	-	-	-
		Maitotoxin	2.60978	-	-	-
0151	AATS8d	Benzene	-	-	-	-
		Cyanidin	2.425	-	-	-
		Maitotoxin	2.61785	-	-	-
0152	AATS0s	Benzene	2.5	2.5	-	-
		Cyanidin	7.78125	7.88281	-	-
		Maitotoxin	4.86226	4.80104	-	-
0153	AATS1s	Benzene	3	3	-	-
		Cyanidin	4.50654	4.55556	-	-
		Maitotoxin	2.71945	2.71821	-	-
0154	AATS2s	Benzene	2.66667	2.66667	-	-
		Cyanidin	4.43355	4.50218	-	-
		Maitotoxin	3.06352	3.02967	-	-
0155	AATS3s	Benzene	2	2	-	-
		Cyanidin	4.97262	5.09098	-	-
		Maitotoxin	3.15451	3.15287	-	-
0156	AATS4s	Benzene	1.5	1.5	-	-
		Cyanidin	4.70167	4.85008	-	-
		Maitotoxin	2.78307	2.7794	-	-
0157	AATS5s	Benzene	1	1	-	-
		Cyanidin	4.5816	4.67274	-	-
		Maitotoxin	2.70729	2.6957	-	-
0158	AATS6s	Benzene	-	0	-	-
		Cyanidin	4.63434	4.69798	-	-
		Maitotoxin	2.85501	2.84695	-	-
0159	AATS7s	Benzene	-	0	-	-
		Cyanidin	5.21528	5.22569	-	-
		Maitotoxin	2.98314	2.97299	-	-
0160	AATS8s	Benzene	-	0	-	-
		Cyanidin	4.75556	4.75556	-	-
		Maitotoxin	2.88003	2.86393	-	-
0161	AATS0Z	Benzene	18.5	-	-	-
		Cyanidin	29.2188	-	-	-
		Maitotoxin	22.498	-	-	-
0162	AATS1Z	Benzene	21	-	-	-
		Cyanidin	29.0588	-	-	-
		Maitotoxin	24.9443	-	-	-
0163	AATS2Z	Benzene	16	-	-	-
		Cyanidin	29.2941	-	-	-
		Maitotoxin	20.9807	-	-	-
0164	AATS3Z	Benzene	8.85714	-	-	-
		Cyanidin	25.3768	-	-	-
		Maitotoxin	17.941	-	-	-
0165	AATS4Z	Benzene	3.5	-	-	-
		Cyanidin	21.3425	-	-	-
		Maitotoxin	14.8587	-	-	-
0166	AATS5Z	Benzene	1	-	-	-
		Cyanidin	20.1562	-	-	-
		Maitotoxin	13.5957	-	-	-
0167	AATS6Z	Benzene	-	-	-	-
		Cyanidin	19.8364	-	-	-
		Maitotoxin	13.3754	-	-	-
0168	AATS7Z	Benzene	-	-	-	-
		Cyanidin	19.75	-	-	-
		Maitotoxin	13.8293	-	-	-
0169	AATS8Z	Benzene	-	-	-	-
		Cyanidin	17.525	-	-	-
		Maitotoxin	13.865	-	-	-
0170	AATS0m	Benzene	72.6401	72.6401	-	-
		Cyanidin	115.967	115.967	-	-
		Maitotoxin	88.5325	88.5325	-	-
0171	AATS1m	Benzene	78.1856	78.1856	-	-
		Cyanidin	111.96	111.96	-	-
		Maitotoxin	93.8462	93.8462	-	-
0172	AATS2m	Benzene	56.1594	56.1594	-	-
		Cyanidin	113.361	113.361	-	-
		Maitotoxin	77.6583	77.6583	-	-
0173	AATS3m	Benzene	27.8178	27.8178	-	-
		Cyanidin	95.6507	95.6507	-	-
		Maitotoxin	64.2794	64.2794	-	-
0174	AATS4m	Benzene	6.56158	6.56158	-	-
		Cyanidin	78.8741	78.8741	-	-
		Maitotoxin	51.8143	51.8143	-	-
0175	AATS5m	Benzene	1.01606	1.01606	-	-
		Cyanidin	73.9478	73.9478	-	-
		Maitotoxin	47.0553	47.0553	-	-
0176	AATS6m	Benzene	-	0	-	-
		Cyanidin	72.6963	72.6963	-	-
		Maitotoxin	46.1807	46.1807	-	-
0177	AATS7m	Benzene	-	0	-	-
		Cyanidin	72.7901	72.7901	-	-
		Maitotoxin	47.862	47.862	-	-
0178	AATS8m	Benzene	-	0	-	-
		Cyanidin	61.5073	61.5073	-	-
		Maitotoxin	48.1609	48.1609	-	-
0179	AATS0v	Benzene	227.3	227.3	-	-
		Cyanidin	249.782	249.782	-	-
		Maitotoxin	190.454	190.454	-	-
0180	AATS1v	Benzene	269.127	269.127	-	-
		Cyanidin	293.937	293.937	-	-
		Maitotoxin	247.257	247.257	-	-
0181	AATS2v	Benzene	217.663	217.663	-	-
		Cyanidin	287.433	287.433	-	-
		Maitotoxin	207.112	207.112	-	-
0182	AATS3v	Benzene	134.947	134.947	-	-
		Cyanidin	237.295	237.295	-	-
		Maitotoxin	176.143	176.143	-	-
0183	AATS4v	Benzene	72.9102	72.9102	-	-
		Cyanidin	197.96	197.96	-	-
		Maitotoxin	155.05	155.05	-	-
0184	AATS5v	Benzene	31.0837	31.0837	-	-
		Cyanidin	194.439	194.439	-	-
		Maitotoxin	145.125	145.125	-	-
0185	AATS6v	Benzene	-	0	-	-
		Cyanidin	192.722	192.722	-	-
		Maitotoxin	138.266	138.266	-	-
0186	AATS7v	Benzene	-	0	-	-
		Cyanidin	185.099	185.099	-	-
		Maitotoxin	141.379	141.379	-	-
0187	AATS8v	Benzene	-	0	-	-
		Cyanidin	168.759	168.759	-	-
		Maitotoxin	144.146	144.146	-	-
0188	AATS0se	Benzene	7.12949	7.12949	-	-
		Cyanidin	8.34754	8.34754	-	-
		Maitotoxin	7.9224	7.9224	-	-
0189	AATS1se	Benzene	7.32907	7.32907	-	-
		Cyanidin	8.26315	8.26315	-	-
		Maitotoxin	7.9592	7.9592	-	-
0190	AATS2se	Benzene	7.25859	7.25859	-	-
		Cyanidin	8.08401	8.08401	-	-
		Maitotoxin	7.99269	7.99269	-	-
0191	AATS3se	Benzene	7.064	7.064	-	-
		Cyanidin	8.31786	8.31786	-	-
		Maitotoxin	8.10069	8.10069	-	-
0192	AATS4se	Benzene	6.91805	6.91805	-	-
		Cyanidin	8.25292	8.25292	-	-
		Maitotoxin	7.8542	7.8542	-	-
0193	AATS5se	Benzene	6.71846	6.71846	-	-
		Cyanidin	8.17185	8.17185	-	-
		Maitotoxin	7.71751	7.71751	-	-
0194	AATS6se	Benzene	-	0	-	-
		Cyanidin	8.10182	8.10182	-	-
		Maitotoxin	7.81449	7.81449	-	-
0195	AATS7se	Benzene	-	0	-	-
		Cyanidin	8.06351	8.06351	-	-
		Maitotoxin	7.85375	7.85375	-	-
0196	AATS8se	Benzene	-	0	-	-
		Cyanidin	8.30162	8.30162	-	-
		Maitotoxin	7.79246	7.79246	-	-
0197	AATS0pe	Benzene	5.67125	-	-	-
		Cyanidin	6.9306	-	-	-
		Maitotoxin	6.37438	-	-	-
0198	AATS1pe	Benzene	6.05625	-	-	-
		Cyanidin	6.96894	-	-	-
		Maitotoxin	6.61509	-	-	-
0199	AATS2pe	Benzene	5.9075	-	-	-
		Cyanidin	6.828	-	-	-
		Maitotoxin	6.5638	-	-	-
0200	AATS3pe	Benzene	5.5175	-	-	-
		Cyanidin	6.94392	-	-	-
		Maitotoxin	6.58342	-	-	-
0201	AATS4pe	Benzene	5.225	-	-	-
		Cyanidin	6.78386	-	-	-
		Maitotoxin	6.29597	-	-	-
0202	AATS5pe	Benzene	4.84	-	-	-
		Cyanidin	6.68953	-	-	-
		Maitotoxin	6.14251	-	-	-
0203	AATS6pe	Benzene	-	-	-	-
		Cyanidin	6.62594	-	-	-
		Maitotoxin	6.20708	-	-	-
0204	AATS7pe	Benzene	-	-	-	-
		Cyanidin	6.5799	-	-	-
		Maitotoxin	6.25306	-	-	-
0205	AATS8pe	Benzene	-	-	-	-
		Cyanidin	6.7634	-	-	-
		Maitotoxin	6.20391	-	-	-
0206	AATS0are	Benzene	5.545	-	-	-
		Cyanidin	6.89031	-	-	-
		Maitotoxin	6.34479	-	-	-
0207	AATS1are	Benzene	5.875	-	-	-
		Cyanidin	6.84559	-	-	-
		Maitotoxin	6.48593	-	-	-
0208	AATS2are	Benzene	5.75	-	-	-
		Cyanidin	6.68627	-	-	-
		Maitotoxin	6.47619	-	-	-
0209	AATS3are	Benzene	5.41857	-	-	-
		Cyanidin	6.85855	-	-	-
		Maitotoxin	6.53348	-	-	-
0210	AATS4are	Benzene	5.17	-	-	-
		Cyanidin	6.72904	-	-	-
		Maitotoxin	6.24354	-	-	-
0211	AATS5are	Benzene	4.84	-	-	-
		Cyanidin	6.63234	-	-	-
		Maitotoxin	6.08726	-	-	-
0212	AATS6are	Benzene	-	-	-	-
		Cyanidin	6.56418	-	-	-
		Maitotoxin	6.16859	-	-	-
0213	AATS7are	Benzene	-	-	-	-
		Cyanidin	6.52125	-	-	-
		Maitotoxin	6.21516	-	-	-
0214	AATS8are	Benzene	-	-	-	-
		Cyanidin	6.7255	-	-	-
		Maitotoxin	6.15779	-	-	-
0215	AATS0p	Benzene	1.61676	1.61676	-	-
		Cyanidin	1.58073	1.58073	-	-
		Maitotoxin	1.2893	1.2893	-	-
0216	AATS1p	Benzene	1.95122	1.95122	-	-
		Cyanidin	1.86332	1.86332	-	-
		Maitotoxin	1.66594	1.66594	-	-
0217	AATS2p	Benzene	1.672	1.672	-	-
		Cyanidin	1.83253	1.83253	-	-
		Maitotoxin	1.39862	1.39862	-	-
0218	AATS3p	Benzene	1.16176	1.16176	-	-
		Cyanidin	1.52091	1.52091	-	-
		Maitotoxin	1.22609	1.22609	-	-
0219	AATS4p	Benzene	0.779079	0.779079	-	-
		Cyanidin	1.30313	1.30313	-	-
		Maitotoxin	1.13859	1.13859	-	-
0220	AATS5p	Benzene	0.444613	0.444613	-	-
		Cyanidin	1.30038	1.30038	-	-
		Maitotoxin	1.08643	1.08643	-	-
0221	AATS6p	Benzene	-	0	-	-
		Cyanidin	1.30556	1.30556	-	-
		Maitotoxin	1.02682	1.02682	-	-
0222	AATS7p	Benzene	-	0	-	-
		Cyanidin	1.25109	1.25109	-	-
		Maitotoxin	1.04941	1.04941	-	-
0223	AATS8p	Benzene	-	0	-	-
		Cyanidin	1.13138	1.13138	-	-
		Maitotoxin	1.07106	1.07106	-	-
0224	AATS0i	Benzene	155.856	155.856	-	-
		Cyanidin	157.772	157.772	-	-
		Maitotoxin	165.222	165.222	-	-
0225	AATS1i	Benzene	139.958	139.958	-	-
		Cyanidin	145.493	145.493	-	-
		Maitotoxin	146.464	146.464	-	-
0226	AATS2i	Benzene	144.346	144.346	-	-
		Cyanidin	142.858	142.858	-	-
		Maitotoxin	153.588	153.588	-	-
0227	AATS3i	Benzene	158.446	158.446	-	-
		Cyanidin	150.956	150.956	-	-
		Maitotoxin	159.451	159.451	-	-
0228	AATS4i	Benzene	169.02	169.02	-	-
		Cyanidin	157.318	157.318	-	-
		Maitotoxin	161.464	161.464	-	-
0229	AATS5i	Benzene	184.918	184.918	-	-
		Cyanidin	157.803	157.803	-	-
		Maitotoxin	162.513	162.513	-	-
0230	AATS6i	Benzene	-	0	-	-
		Cyanidin	157.192	157.192	-	-
		Maitotoxin	165.147	165.147	-	-
0231	AATS7i	Benzene	-	0	-	-
		Cyanidin	158.089	158.089	-	-
		Maitotoxin	164.62	164.62	-	-
0232	AATS8i	Benzene	-	0	-	-
		Cyanidin	160.934	160.934	-	-
		Maitotoxin	163.677	163.677	-	-
0233	ATSC0c	Benzene	0.0465285	0.0457688	-	-
		Cyanidin	2.20553	1.2118	-	-
		Maitotoxin	12.7122	11.9363	-	-
0234	ATSC1c	Benzene	5.00105e-20	5.20417e-18	-	-
		Cyanidin	-1.06335	-0.668619	-	-
		Maitotoxin	-5.27136	-5.32154	-	-
0235	ATSC2c	Benzene	-0.0232642	-0.0228844	-	-
		Cyanidin	-0.0592094	-0.0302629	-	-
		Maitotoxin	-2.60104	-3.43582	-	-
0236	ATSC3c	Benzene	-0.0116321	-0.0114422	-	-
		Cyanidin	0.195793	0.124866	-	-
		Maitotoxin	4.23454	4.71819	-	-
0237	ATSC4c	Benzene	-5.00105e-20	-1.12757e-17	-	-
		Cyanidin	0.0157369	0.107211	-	-
		Maitotoxin	-0.195295	-0.06089	-	-
0238	ATSC5c	Benzene	0.0116321	0.0114422	-	-
		Cyanidin	-0.385542	-0.21442	-	-
		Maitotoxin	-2.2768	-2.80085	-	-
0239	ATSC6c	Benzene	0	0	-	-
		Cyanidin	-0.0267004	0.0251798	-	-
		Maitotoxin	-0.633418	-0.254939	-	-
0240	ATSC7c	Benzene	0	0	-	-
		Cyanidin	0.522899	0.261666	-	-
		Maitotoxin	2.53852	2.64125	-	-
0241	ATSC8c	Benzene	0	0	-	-
		Cyanidin	-0.770491	-0.478551	-	-
		Maitotoxin	-0.928353	-1.17938	-	-
0242	ATSC0dv	Benzene	27	-	-	-
		Cyanidin	127.5	-	-	-
		Maitotoxin	2055.5	-	-	-
0243	ATSC1dv	Benzene	0	-	-	-
		Cyanidin	0.53125	-	-	-
		Maitotoxin	377.825	-	-	-
0244	ATSC2dv	Benzene	-13.5	-	-	-
		Cyanidin	-7.82812	-	-	-
		Maitotoxin	102.935	-	-	-
0245	ATSC3dv	Benzene	-6.75	-	-	-
		Cyanidin	-36.0469	-	-	-
		Maitotoxin	-340.2	-	-	-
0246	ATSC4dv	Benzene	0	-	-	-
		Cyanidin	-12.7344	-	-	-
		Maitotoxin	-361.536	-	-	-
0247	ATSC5dv	Benzene	6.75	-	-	-
		Cyanidin	-15.125	-	-	-
		Maitotoxin	42.4598	-	-	-
0248	ATSC6dv	Benzene	0	-	-	-
		Cyanidin	1.73438	-	-	-
		Maitotoxin	-50.9183	-	-	-
0249	ATSC7dv	Benzene	0	-	-	-
		Cyanidin	3.75	-	-	-
		Maitotoxin	26.9822	-	-	-
0250	ATSC8dv	Benzene	0	-	-	-
		Cyanidin	-46.125	-	-	-
		Maitotoxin	130.077	-	-	-
0251	ATSC0d	Benzene	3	-	-	-
		Cyanidin	23.4688	-	-	-
		Maitotoxin	389.192	-	-	-
0252	ATSC1d	Benzene	0	-	-	-
		Cyanidin	7.93945	-	-	-
		Maitotoxin	129.798	-	-	-
0253	ATSC2d	Benzene	-1.5	-	-	-
		Cyanidin	-5.18457	-	-	-
		Maitotoxin	-41.062	-	-	-
0254	ATSC3d	Benzene	-0.75	-	-	-
		Cyanidin	-5.44824	-	-	-
		Maitotoxin	-63.4863	-	-	-
0255	ATSC4d	Benzene	0	-	-	-
		Cyanidin	-4.50684	-	-	-
		Maitotoxin	-122.058	-	-	-
0256	ATSC5d	Benzene	0.75	-	-	-
		Cyanidin	-1.71875	-	-	-
		Maitotoxin	-15.2391	-	-	-
0257	ATSC6d	Benzene	0	-	-	-
		Cyanidin	-4.71191	-	-	-
		Maitotoxin	19.9005	-	-	-
0258	ATSC7d	Benzene	0	-	-	-
		Cyanidin	-4.60938	-	-	-
		Maitotoxin	28.6252	-	-	-
0259	ATSC8d	Benzene	0	-	-	-
		Cyanidin	-0.523438	-	-	-
		Maitotoxin	-5.09829	-	-	-
0260	ATSC0s	Benzene	3	3	-	-
		Cyanidin	91.4688	92.4922	-	-
		Maitotoxin	970.152	946.935	-	-
0261	ATSC1s	Benzene	0	0	-	-
		Cyanidin	-29.9633	-30.6341	-	-
		Maitotoxin	-198.969	-195.947	-	-
0262	ATSC2s	Benzene	-1.5	-1.5	-	-
		Cyanidin	-0.594293	-1.37904	-	-
		Maitotoxin	117.096	92.4443	-	-
0263	ATSC3s	Benzene	-0.75	-0.75	-	-
		Cyanidin	-13.16	-12.9137	-	-
		Maitotoxin	66.0472	67.7014	-	-
0264	ATSC4s	Benzene	0	0	-	-
		Cyanidin	-0.753364	0.151503	-	-
		Maitotoxin	-12.0491	-9.8124	-	-
0265	ATSC5s	Benzene	0.75	0.75	-	-
		Cyanidin	-3.35069	-4.07465	-	-
		Maitotoxin	47.3944	40.5251	-	-
0266	ATSC6s	Benzene	0	0	-	-
		Cyanidin	-5.37511	-4.02216	-	-
		Maitotoxin	-7.86626	-3.25156	-	-
0267	ATSC7s	Benzene	0	0	-	-
		Cyanidin	28.8281	28.3268	-	-
		Maitotoxin	89.7417	92.6803	-	-
0268	ATSC8s	Benzene	0	0	-	-
		Cyanidin	-47.7387	-48.018	-	-
		Maitotoxin	120.093	115.148	-	-
0269	ATSC0Z	Benzene	75	-	-	-
		Cyanidin	241.219	-	-	-
		Maitotoxin	4293.68	-	-	-
0270	ATSC1Z	Benzene	0	-	-	-
		Cyanidin	-30.2637	-	-	-
		Maitotoxin	465.192	-	-	-
0271	ATSC2Z	Benzene	-37.5	-	-	-
		Cyanidin	15.4951	-	-	-
		Maitotoxin	614.06	-	-	-
0272	ATSC3Z	Benzene	-18.75	-	-	-
		Cyanidin	-68.2842	-	-	-
		Maitotoxin	-883.612	-	-	-
0273	ATSC4Z	Benzene	0	-	-	-
		Cyanidin	-20.9053	-	-	-
		Maitotoxin	-1076.11	-	-	-
0274	ATSC5Z	Benzene	18.75	-	-	-
		Cyanidin	-27.7188	-	-	-
		Maitotoxin	-167.721	-	-	-
0275	ATSC6Z	Benzene	0	-	-	-
		Cyanidin	-12.0947	-	-	-
		Maitotoxin	189.375	-	-	-
0276	ATSC7Z	Benzene	0	-	-	-
		Cyanidin	42.3594	-	-	-
		Maitotoxin	-131.15	-	-	-
0277	ATSC8Z	Benzene	0	-	-	-
		Cyanidin	-112.68	-	-	-
		Maitotoxin	126.709	-	-	-
0278	ATSC0m	Benzene	363.198	363.198	-	-
		Cyanidin	1132.48	1132.48	-	-
		Maitotoxin	20067.2	20067.2	-	-
0279	ATSC1m	Benzene	8.88178e-14	2.13163e-13	-	-
		Cyanidin	-128.373	-128.373	-	-
		Maitotoxin	2100.88	2100.88	-	-
0280	ATSC2m	Benzene	-181.599	-181.599	-	-
		Cyanidin	71.4392	71.4392	-	-
		Maitotoxin	2900.46	2900.46	-	-
0281	ATSC3m	Benzene	-90.7995	-90.7995	-	-
		Cyanidin	-327.385	-327.385	-	-
		Maitotoxin	-4204.07	-4204.07	-	-
0282	ATSC4m	Benzene	-8.52651e-14	-2.06057e-13	-	-
		Cyanidin	-102.234	-102.234	-	-
		Maitotoxin	-5179.35	-5179.35	-	-
0283	ATSC5m	Benzene	90.7995	90.7995	-	-
		Cyanidin	-127.966	-127.966	-	-
		Maitotoxin	-847.802	-847.802	-	-
0284	ATSC6m	Benzene	0	0	-	-
		Cyanidin	-60.4428	-60.4428	-	-
		Maitotoxin	981.174	981.174	-	-
0285	ATSC7m	Benzene	0	0	-	-
		Cyanidin	191.666	191.666	-	-
		Maitotoxin	-642.043	-642.043	-	-
0286	ATSC8m	Benzene	0	0	-	-
		Cyanidin	-524.493	-524.493	-	-
		Maitotoxin	583.963	583.963	-	-
0287	ATSC0v	Benzene	675.382	675.382	-	-
		Cyanidin	1429.81	1429.81	-	-
		Maitotoxin	23445.5	23445.5	-	-
0288	ATSC1v	Benzene	0	1.7053e-13	-	-
		Cyanidin	298.265	298.265	-	-
		Maitotoxin	1654.24	1654.24	-	-
0289	ATSC2v	Benzene	-337.691	-337.691	-	-
		Cyanidin	-113.111	-113.111	-	-
		Maitotoxin	881.648	881.648	-	-
0290	ATSC3v	Benzene	-168.846	-168.846	-	-
		Cyanidin	-571.463	-571.463	-	-
		Maitotoxin	-4119.48	-4119.48	-	-
0291	ATSC4v	Benzene	0	-1.98952e-13	-	-
		Cyanidin	-210.025	-210.025	-	-
		Maitotoxin	-6634.82	-6634.82	-	-
0292	ATSC5v	Benzene	168.846	168.846	-	-
		Cyanidin	-37.7051	-37.7051	-	-
		Maitotoxin	-4718.82	-4718.82	-	-
0293	ATSC6v	Benzene	0	0	-	-
		Cyanidin	-132.458	-132.458	-	-
		Maitotoxin	2651.44	2651.44	-	-
0294	ATSC7v	Benzene	0	0	-	-
		Cyanidin	-53.7865	-53.7865	-	-
		Maitotoxin	264.473	264.473	-	-
0295	ATSC8v	Benzene	0	0	-	-
		Cyanidin	-449.42	-449.42	-	-
		Maitotoxin	221.226	221.226	-	-
0296	ATSC0se	Benzene	0.071148	0.071148	-	-
		Cyanidin	4.76727	4.76727	-	-
		Maitotoxin	61.1684	61.1684	-	-
0297	ATSC1se	Benzene	0	8.22259e-16	-	-
		Cyanidin	-1.31075	-1.31075	-	-
		Maitotoxin	-4.9874	-4.9874	-	-
0298	ATSC2se	Benzene	-0.035574	-0.035574	-	-
		Cyanidin	-0.482279	-0.482279	-	-
		Maitotoxin	-4.52993	-4.52993	-	-
0299	ATSC3se	Benzene	-0.017787	-0.017787	-	-
		Cyanidin	-0.618372	-0.618372	-	-
		Maitotoxin	6.87248	6.87248	-	-
0300	ATSC4se	Benzene	0	-8.17055e-16	-	-
		Cyanidin	0.101742	0.101742	-	-
		Maitotoxin	2.88779	2.88779	-	-
0301	ATSC5se	Benzene	0.017787	0.017787	-	-
		Cyanidin	-0.386248	-0.386248	-	-
		Maitotoxin	-4.33505	-4.33505	-	-
0302	ATSC6se	Benzene	0	0	-	-
		Cyanidin	0.309874	0.309874	-	-
		Maitotoxin	-6.63896	-6.63896	-	-
0303	ATSC7se	Benzene	0	0	-	-
		Cyanidin	0.922111	0.922111	-	-
		Maitotoxin	10.7939	10.7939	-	-
0304	ATSC8se	Benzene	0	0	-	-
		Cyanidin	-2.13399	-2.13399	-	-
		Maitotoxin	2.32	2.32	-	-
0305	ATSC0pe	Benzene	0.3675	-	-	-
		Cyanidin	6.03072	-	-	-
		Maitotoxin	83.5059	-	-	-
0306	ATSC1pe	Benzene	9.36751e-16	-	-	-
		Cyanidin	-1.80181	-	-	-
		Maitotoxin	-5.121	-	-	-
0307	ATSC2pe	Benzene	-0.18375	-	-	-
		Cyanidin	-0.19255	-	-	-
		Maitotoxin	2.24683	-	-	-
0308	ATSC3pe	Benzene	-0.091875	-	-	-
		Cyanidin	-0.889007	-	-	-
		Maitotoxin	0.652084	-	-	-
0309	ATSC4pe	Benzene	-9.26342e-16	-	-	-
		Cyanidin	0.0289313	-	-	-
		Maitotoxin	-4.75632	-	-	-
0310	ATSC5pe	Benzene	0.091875	-	-	-
		Cyanidin	-0.640666	-	-	-
		Maitotoxin	-1.52173	-	-	-
0311	ATSC6pe	Benzene	0	-	-	-
		Cyanidin	0.261244	-	-	-
		Maitotoxin	-5.7684	-	-	-
0312	ATSC7pe	Benzene	0	-	-	-
		Cyanidin	1.3785	-	-	-
		Maitotoxin	8.71637	-	-	-
0313	ATSC8pe	Benzene	0	-	-	-
		Cyanidin	-2.90151	-	-	-
		Maitotoxin	3.36137	-	-	-
0314	ATSC0are	Benzene	0.27	-	-	-
		Cyanidin	6.76219	-	-	-
		Maitotoxin	90.8848	-	-	-
0315	ATSC1are	Benzene	7.94503e-16	-	-	-
		Cyanidin	-1.99201	-	-	-
		Maitotoxin	-7.74763	-	-	-
0316	ATSC2are	Benzene	-0.135	-	-	-
		Cyanidin	-0.387861	-	-	-
		Maitotoxin	-0.753782	-	-	-
0317	ATSC3are	Benzene	-0.0675	-	-	-
		Cyanidin	-0.936279	-	-	-
		Maitotoxin	4.55124	-	-	-
0318	ATSC4are	Benzene	-7.97973e-16	-	-	-
		Cyanidin	0.0837598	-	-	-
		Maitotoxin	-1.82062	-	-	-
0319	ATSC5are	Benzene	0.0675	-	-	-
		Cyanidin	-0.659687	-	-	-
		Maitotoxin	-3.02535	-	-	-
0320	ATSC6are	Benzene	0	-	-	-
		Cyanidin	0.35624	-	-	-
		Maitotoxin	-7.53086	-	-	-
0321	ATSC7are	Benzene	0	-	-	-
		Cyanidin	1.47359	-	-	-
		Maitotoxin	11.8888	-	-	-
0322	ATSC8are	Benzene	0	-	-	-
		Cyanidin	-3.1793	-	-	-
		Maitotoxin	3.6388	-	-	-
0323	ATSC0p	Benzene	3.01927	3.01927	-	-
		Cyanidin	7.34608	7.34608	-	-
		Maitotoxin	111.474	111.474	-	-
0324	ATSC1p	Benzene	-6.66134e-16	-6.66134e-16	-	-
		Cyanidin	2.22565	2.22565	-	-
		Maitotoxin	-1.17765	-1.17765	-	-
0325	ATSC2p	Benzene	-1.50964	-1.50964	-	-
		Cyanidin	-1.68463	-1.68463	-	-
		Maitotoxin	-15.6894	-15.6894	-	-
0326	ATSC3p	Benzene	-0.754818	-0.754818	-	-
		Cyanidin	-2.82269	-2.82269	-	-
		Maitotoxin	-0.714468	-0.714468	-	-
0327	ATSC4p	Benzene	6.66134e-16	4.44089e-16	-	-
		Cyanidin	-0.919415	-0.919415	-	-
		Maitotoxin	-16.4292	-16.4292	-	-
0328	ATSC5p	Benzene	0.754818	0.754818	-	-
		Cyanidin	0.248135	0.248135	-	-
		Maitotoxin	-36.1175	-36.1175	-	-
0329	ATSC6p	Benzene	0	0	-	-
		Cyanidin	-0.431206	-0.431206	-	-
		Maitotoxin	10.4871	10.4871	-	-
0330	ATSC7p	Benzene	0	0	-	-
		Cyanidin	-0.991266	-0.991266	-	-
		Maitotoxin	12.2299	12.2299	-	-
0331	ATSC8p	Benzene	0	0	-	-
		Cyanidin	-1.6834	-1.6834	-	-
		Maitotoxin	0.277733	0.277733	-	-
0332	ATSC0i	Benzene	16.4007	16.4007	-	-
		Cyanidin	43.8242	43.8242	-	-
		Maitotoxin	609.393	609.393	-	-
0333	ATSC1i	Benzene	2.4647e-14	2.39808e-14	-	-
		Cyanidin	13.044	13.044	-	-
		Maitotoxin	-6.13326	-6.13326	-	-
0334	ATSC2i	Benzene	-8.20037	-8.20037	-	-
		Cyanidin	-11.4869	-11.4869	-	-
		Maitotoxin	-121.436	-121.436	-	-
0335	ATSC3i	Benzene	-4.10018	-4.10018	-	-
		Cyanidin	-16.0801	-16.0801	-	-
		Maitotoxin	26.7053	26.7053	-	-
0336	ATSC4i	Benzene	-2.5091e-14	-2.35367e-14	-	-
		Cyanidin	-4.90002	-4.90002	-	-
		Maitotoxin	-60.1498	-60.1498	-	-
0337	ATSC5i	Benzene	4.10018	4.10018	-	-
		Cyanidin	1.91067	1.91067	-	-
		Maitotoxin	-222.991	-222.991	-	-
0338	ATSC6i	Benzene	0	0	-	-
		Cyanidin	-1.89904	-1.89904	-	-
		Maitotoxin	44.5411	44.5411	-	-
0339	ATSC7i	Benzene	0	0	-	-
		Cyanidin	-6.28414	-6.28414	-	-
		Maitotoxin	97.2247	97.2247	-	-
0340	ATSC8i	Benzene	0	0	-	-
		Cyanidin	-9.56096	-9.56096	-	-
		Maitotoxin	-1.2759	-1.2759	-	-
0341	AATSC0c	Benzene	0.00387737	0.00381407	-	-
		Cyanidin	0.0689228	0.0378689	-	-
		Maitotoxin	0.0259432	0.0243597	-	-
0342	AATSC1c	Benzene	4.16754e-21	4.33681e-19	-	-
		Cyanidin	-0.031275	-0.0196653	-	-
		Maitotoxin	-0.0101178	-0.0102141	-	-
0343	AATSC2c	Benzene	-0.00129246	-0.00127136	-	-
		Cyanidin	-0.00116097	-0.00059339	-	-
		Maitotoxin	-0.00251551	-0.00332284	-	-
0344	AATSC3c	Benzene	-0.000553911	-0.000544867	-	-
		Cyanidin	0.00283758	0.00180965	-	-
		Maitotoxin	0.00260107	0.00289815	-	-
0345	AATSC4c	Benzene	-4.16754e-21	-9.39642e-19	-	-
		Cyanidin	0.000215575	0.00146865	-	-
		Maitotoxin	-9.54522e-05	-2.97605e-05	-	-
0346	AATSC5c	Benzene	0.00387737	0.00381407	-	-
		Cyanidin	-0.00602409	-0.00335031	-	-
		Maitotoxin	-0.00100833	-0.00124041	-	-
0347	AATSC6c	Benzene	-	0	-	-
		Cyanidin	-0.000485462	0.000457814	-	-
		Maitotoxin	-0.000268967	-0.000108254	-	-
0348	AATSC7c	Benzene	-	0	-	-
		Cyanidin	0.0108937	0.00545138	-	-
		Maitotoxin	0.00112823	0.00117389	-	-
0349	AATSC8c	Benzene	-	0	-	-
		Cyanidin	-0.0192623	-0.0119638	-	-
		Maitotoxin	-0.000424875	-0.000539763	-	-
0350	AATSC0dv	Benzene	2.25	-	-	-
		Cyanidin	3.98438	-	-	-
		Maitotoxin	4.19489	-	-	-
0351	AATSC1dv	Benzene	0	-	-	-
		Cyanidin	0.015625	-	-	-
		Maitotoxin	0.725193	-	-	-
0352	AATSC2dv	Benzene	-0.75	-	-	-
		Cyanidin	-0.153493	-	-	-
		Maitotoxin	0.0995505	-	-	-
0353	AATSC3dv	Benzene	-0.321429	-	-	-
		Cyanidin	-0.522418	-	-	-
		Maitotoxin	-0.208968	-	-	-
0354	AATSC4dv	Benzene	0	-	-	-
		Cyanidin	-0.174443	-	-	-
		Maitotoxin	-0.176704	-	-	-
0355	AATSC5dv	Benzene	2.25	-	-	-
		Cyanidin	-0.236328	-	-	-
		Maitotoxin	0.0188042	-	-	-
0356	AATSC6dv	Benzene	-	-	-	-
		Cyanidin	0.0315341	-	-	-
		Maitotoxin	-0.0216214	-	-	-
0357	AATSC7dv	Benzene	-	-	-	-
		Cyanidin	0.078125	-	-	-
		Maitotoxin	0.0119921	-	-	-
0358	AATSC8dv	Benzene	-	-	-	-
		Cyanidin	-1.15312	-	-	-
		Maitotoxin	0.059532	-	-	-
0359	AATSC0d	Benzene	0.25	-	-	-
		Cyanidin	0.733398	-	-	-
		Maitotoxin	0.794269	-	-	-
0360	AATSC1d	Benzene	0	-	-	-
		Cyanidin	0.233513	-	-	-
		Maitotoxin	0.249133	-	-	-
0361	AATSC2d	Benzene	-0.0833333	-	-	-
		Cyanidin	-0.101658	-	-	-
		Maitotoxin	-0.0397118	-	-	-
0362	AATSC3d	Benzene	-0.0357143	-	-	-
		Cyanidin	-0.07896	-	-	-
		Maitotoxin	-0.0389965	-	-	-
0363	AATSC4d	Benzene	0	-	-	-
		Cyanidin	-0.0617375	-	-	-
		Maitotoxin	-0.059657	-	-	-
0364	AATSC5d	Benzene	0.25	-	-	-
		Cyanidin	-0.0268555	-	-	-
		Maitotoxin	-0.00674894	-	-	-
0365	AATSC6d	Benzene	-	-	-	-
		Cyanidin	-0.0856712	-	-	-
		Maitotoxin	0.0084503	-	-	-
0366	AATSC7d	Benzene	-	-	-	-
		Cyanidin	-0.0960286	-	-	-
		Maitotoxin	0.0127223	-	-	-
0367	AATSC8d	Benzene	-	-	-	-
		Cyanidin	-0.0130859	-	-	-
		Maitotoxin	-0.00233331	-	-	-
0368	AATSC0s	Benzene	0.25	0.25	-	-
		Cyanidin	2.8584	2.89038	-	-
		Maitotoxin	1.9799	1.93252	-	-
0369	AATSC1s	Benzene	0	0	-	-
		Cyanidin	-0.881274	-0.901002	-	-
		Maitotoxin	-0.381898	-0.376097	-	-
0370	AATSC2s	Benzene	-0.0833333	-0.0833333	-	-
		Cyanidin	-0.0116528	-0.02704	-	-
		Maitotoxin	0.113246	0.0894046	-	-
0371	AATSC3s	Benzene	-0.0357143	-0.0357143	-	-
		Cyanidin	-0.190725	-0.187155	-	-
		Maitotoxin	0.0405696	0.0415856	-	-
0372	AATSC4s	Benzene	0	0	-	-
		Cyanidin	-0.0103201	0.00207538	-	-
		Maitotoxin	-0.00588909	-0.00479589	-	-
0373	AATSC5s	Benzene	0.25	0.25	-	-
		Cyanidin	-0.0523546	-0.0636664	-	-
		Maitotoxin	0.0209896	0.0179473	-	-
0374	AATSC6s	Benzene	-	0	-	-
		Cyanidin	-0.0977292	-0.0731302	-	-
		Maitotoxin	-0.00334024	-0.0013807	-	-
0375	AATSC7s	Benzene	-	0	-	-
		Cyanidin	0.600586	0.590142	-	-
		Maitotoxin	0.0398852	0.0411912	-	-
0376	AATSC8s	Benzene	-	0	-	-
		Cyanidin	-1.19347	-1.20045	-	-
		Maitotoxin	0.0549624	0.0526992	-	-
0377	AATSC0Z	Benzene	6.25	-	-	-
		Cyanidin	7.53809	-	-	-
		Maitotoxin	8.76262	-	-	-
0378	AATSC1Z	Benzene	0	-	-	-
		Cyanidin	-0.890108	-	-	-
		Maitotoxin	0.892882	-	-	-
0379	AATSC2Z	Benzene	-2.08333	-	-	-
		Cyanidin	0.303826	-	-	-
		Maitotoxin	0.593868	-	-	-
0380	AATSC3Z	Benzene	-0.892857	-	-	-
		Cyanidin	-0.989626	-	-	-
		Maitotoxin	-0.542759	-	-	-
0381	AATSC4Z	Benzene	0	-	-	-
		Cyanidin	-0.286374	-	-	-
		Maitotoxin	-0.525959	-	-	-
0382	AATSC5Z	Benzene	6.25	-	-	-
		Cyanidin	-0.433105	-	-	-
		Maitotoxin	-0.0742784	-	-	-
0383	AATSC6Z	Benzene	-	-	-	-
		Cyanidin	-0.219904	-	-	-
		Maitotoxin	0.080414	-	-	-
0384	AATSC7Z	Benzene	-	-	-	-
		Cyanidin	0.882487	-	-	-
		Maitotoxin	-0.058289	-	-	-
0385	AATSC8Z	Benzene	-	-	-	-
		Cyanidin	-2.81699	-	-	-
		Maitotoxin	0.0579906	-	-	-
0386	AATSC0m	Benzene	30.2665	30.2665	-	-
		Cyanidin	35.3901	35.3901	-	-
		Maitotoxin	40.9534	40.9534	-	-
0387	AATSC1m	Benzene	7.40149e-15	1.77636e-14	-	-
		Cyanidin	-3.77567	-3.77567	-	-
		Maitotoxin	4.03239	4.03239	-	-
0388	AATSC2m	Benzene	-10.0888	-10.0888	-	-
		Cyanidin	1.40077	1.40077	-	-
		Maitotoxin	2.80509	2.80509	-	-
0389	AATSC3m	Benzene	-4.32379	-4.32379	-	-
		Cyanidin	-4.74471	-4.74471	-	-
		Maitotoxin	-2.58236	-2.58236	-	-
0390	AATSC4m	Benzene	-7.10543e-15	-1.71714e-14	-	-
		Cyanidin	-1.40047	-1.40047	-	-
		Maitotoxin	-2.53145	-2.53145	-	-
0391	AATSC5m	Benzene	30.2665	30.2665	-	-
		Cyanidin	-1.99948	-1.99948	-	-
		Maitotoxin	-0.375466	-0.375466	-	-
0392	AATSC6m	Benzene	-	0	-	-
		Cyanidin	-1.09896	-1.09896	-	-
		Maitotoxin	0.416634	0.416634	-	-
0393	AATSC7m	Benzene	-	0	-	-
		Cyanidin	3.99304	3.99304	-	-
		Maitotoxin	-0.285353	-0.285353	-	-
0394	AATSC8m	Benzene	-	0	-	-
		Cyanidin	-13.1123	-13.1123	-	-
		Maitotoxin	0.26726	0.26726	-	-
0395	AATSC0v	Benzene	56.2819	56.2819	-	-
		Cyanidin	44.6816	44.6816	-	-
		Maitotoxin	47.8479	47.8479	-	-
0396	AATSC1v	Benzene	0	1.42109e-14	-	-
		Cyanidin	8.77249	8.77249	-	-
		Maitotoxin	3.17513	3.17513	-	-
0397	AATSC2v	Benzene	-18.7606	-18.7606	-	-
		Cyanidin	-2.21786	-2.21786	-	-
		Maitotoxin	0.852658	0.852658	-	-
0398	AATSC3v	Benzene	-8.04026	-8.04026	-	-
		Cyanidin	-8.28208	-8.28208	-	-
		Maitotoxin	-2.53039	-2.53039	-	-
0399	AATSC4v	Benzene	0	-1.65793e-14	-	-
		Cyanidin	-2.87706	-2.87706	-	-
		Maitotoxin	-3.24282	-3.24282	-	-
0400	AATSC5v	Benzene	56.2819	56.2819	-	-
		Cyanidin	-0.589142	-0.589142	-	-
		Maitotoxin	-2.08982	-2.08982	-	-
0401	AATSC6v	Benzene	-	0	-	-
		Cyanidin	-2.40832	-2.40832	-	-
		Maitotoxin	1.12588	1.12588	-	-
0402	AATSC7v	Benzene	-	0	-	-
		Cyanidin	-1.12055	-1.12055	-	-
		Maitotoxin	0.117544	0.117544	-	-
0403	AATSC8v	Benzene	-	0	-	-
		Cyanidin	-11.2355	-11.2355	-	-
		Maitotoxin	0.101248	0.101248	-	-
0404	AATSC0se	Benzene	0.005929	0.005929	-	-
		Cyanidin	0.148977	0.148977	-	-
		Maitotoxin	0.124833	0.124833	-	-
0405	AATSC1se	Benzene	0	6.85216e-17	-	-
		Cyanidin	-0.0385516	-0.0385516	-	-
		Maitotoxin	-0.00957274	-0.00957274	-	-
0406	AATSC2se	Benzene	-0.00197633	-0.00197633	-	-
		Cyanidin	-0.00945645	-0.00945645	-	-
		Maitotoxin	-0.00438098	-0.00438098	-	-
0407	AATSC3se	Benzene	-0.000847	-0.000847	-	-
		Cyanidin	-0.00896191	-0.00896191	-	-
		Maitotoxin	0.00422143	0.00422143	-	-
0408	AATSC4se	Benzene	0	-6.80879e-17	-	-
		Cyanidin	0.00139372	0.00139372	-	-
		Maitotoxin	0.00141143	0.00141143	-	-
0409	AATSC5se	Benzene	0.005929	0.005929	-	-
		Cyanidin	-0.00603512	-0.00603512	-	-
		Maitotoxin	-0.00191986	-0.00191986	-	-
0410	AATSC6se	Benzene	-	0	-	-
		Cyanidin	0.00563407	0.00563407	-	-
		Maitotoxin	-0.00281909	-0.00281909	-	-
0411	AATSC7se	Benzene	-	0	-	-
		Cyanidin	0.0192107	0.0192107	-	-
		Maitotoxin	0.00479731	0.00479731	-	-
0412	AATSC8se	Benzene	-	0	-	-
		Cyanidin	-0.0533497	-0.0533497	-	-
		Maitotoxin	0.00106179	0.00106179	-	-
0413	AATSC0pe	Benzene	0.030625	-	-	-
		Cyanidin	0.18846	-	-	-
		Maitotoxin	0.17042	-	-	-
0414	AATSC1pe	Benzene	7.80626e-17	-	-	-
		Cyanidin	-0.0529943	-	-	-
		Maitotoxin	-0.00982917	-	-	-
0415	AATSC2pe	Benzene	-0.0102083	-	-	-
		Cyanidin	-0.0037755	-	-	-
		Maitotoxin	0.00217295	-	-	-
0416	AATSC3pe	Benzene	-0.004375	-	-	-
		Cyanidin	-0.0128842	-	-	-
		Maitotoxin	0.000400543	-	-	-
0417	AATSC4pe	Benzene	-7.71952e-17	-	-	-
		Cyanidin	0.00039632	-	-	-
		Maitotoxin	-0.00232469	-	-	-
0418	AATSC5pe	Benzene	0.030625	-	-	-
		Cyanidin	-0.0100104	-	-	-
		Maitotoxin	-0.000673926	-	-	-
0419	AATSC6pe	Benzene	-	-	-	-
		Cyanidin	0.00474988	-	-	-
		Maitotoxin	-0.00244943	-	-	-
0420	AATSC7pe	Benzene	-	-	-	-
		Cyanidin	0.0287187	-	-	-
		Maitotoxin	0.00387394	-	-	-
0421	AATSC8pe	Benzene	-	-	-	-
		Cyanidin	-0.0725376	-	-	-
		Maitotoxin	0.00153838	-	-	-
0422	AATSC0are	Benzene	0.0225	-	-	-
		Cyanidin	0.211318	-	-	-
		Maitotoxin	0.185479	-	-	-
0423	AATSC1are	Benzene	6.62086e-17	-	-	-
		Cyanidin	-0.0585886	-	-	-
		Maitotoxin	-0.0148707	-	-	-
0424	AATSC2are	Benzene	-0.0075	-	-	-
		Cyanidin	-0.00760512	-	-	-
		Maitotoxin	-0.000728996	-	-	-
0425	AATSC3are	Benzene	-0.00321429	-	-	-
		Cyanidin	-0.0135693	-	-	-
		Maitotoxin	0.0027956	-	-	-
0426	AATSC4are	Benzene	-6.64977e-17	-	-	-
		Cyanidin	0.00114739	-	-	-
		Maitotoxin	-0.000889844	-	-	-
0427	AATSC5are	Benzene	0.0225	-	-	-
		Cyanidin	-0.0103076	-	-	-
		Maitotoxin	-0.00133984	-	-	-
0428	AATSC6are	Benzene	-	-	-	-
		Cyanidin	0.0064771	-	-	-
		Maitotoxin	-0.00319782	-	-	-
0429	AATSC7are	Benzene	-	-	-	-
		Cyanidin	0.0306999	-	-	-
		Maitotoxin	0.00528392	-	-	-
0430	AATSC8are	Benzene	-	-	-	-
		Cyanidin	-0.0794824	-	-	-
		Maitotoxin	0.00166535	-	-	-
0431	AATSC0p	Benzene	0.251606	0.251606	-	-
		Cyanidin	0.229565	0.229565	-	-
		Maitotoxin	0.227499	0.227499	-	-
0432	AATSC1p	Benzene	-5.55112e-17	-5.55112e-17	-	-
		Cyanidin	0.0654602	0.0654602	-	-
		Maitotoxin	-0.00226036	-0.00226036	-	-
0433	AATSC2p	Benzene	-0.0838687	-0.0838687	-	-
		Cyanidin	-0.0330319	-0.0330319	-	-
		Maitotoxin	-0.0151735	-0.0151735	-	-
0434	AATSC3p	Benzene	-0.0359437	-0.0359437	-	-
		Cyanidin	-0.0409085	-0.0409085	-	-
		Maitotoxin	-0.000438863	-0.000438863	-	-
0435	AATSC4p	Benzene	5.55112e-17	3.70074e-17	-	-
		Cyanidin	-0.0125947	-0.0125947	-	-
		Maitotoxin	-0.00802993	-0.00802993	-	-
0436	AATSC5p	Benzene	0.251606	0.251606	-	-
		Cyanidin	0.00387711	0.00387711	-	-
		Maitotoxin	-0.0159953	-0.0159953	-	-
0437	AATSC6p	Benzene	-	0	-	-
		Cyanidin	-0.00784011	-0.00784011	-	-
		Maitotoxin	0.00445313	0.00445313	-	-
0438	AATSC7p	Benzene	-	0	-	-
		Cyanidin	-0.0206514	-0.0206514	-	-
		Maitotoxin	0.0054355	0.0054355	-	-
0439	AATSC8p	Benzene	-	0	-	-
		Cyanidin	-0.042085	-0.042085	-	-
		Maitotoxin	0.000127109	0.000127109	-	-
0440	AATSC0i	Benzene	1.36673	1.36673	-	-
		Cyanidin	1.36951	1.36951	-	-
		Maitotoxin	1.24366	1.24366	-	-
0441	AATSC1i	Benzene	2.05391e-15	1.9984e-15	-	-
		Cyanidin	0.383646	0.383646	-	-
		Maitotoxin	-0.0117721	-0.0117721	-	-
0442	AATSC2i	Benzene	-0.455576	-0.455576	-	-
		Cyanidin	-0.225233	-0.225233	-	-
		Maitotoxin	-0.117443	-0.117443	-	-
0443	AATSC3i	Benzene	-0.195247	-0.195247	-	-
		Cyanidin	-0.233044	-0.233044	-	-
		Maitotoxin	0.0164037	0.0164037	-	-
0444	AATSC4i	Benzene	-2.09092e-15	-1.96139e-15	-	-
		Cyanidin	-0.0671236	-0.0671236	-	-
		Maitotoxin	-0.0293988	-0.0293988	-	-
0445	AATSC5i	Benzene	1.36673	1.36673	-	-
		Cyanidin	0.0298543	0.0298543	-	-
		Maitotoxin	-0.0987559	-0.0987559	-	-
0446	AATSC6i	Benzene	-	0	-	-
		Cyanidin	-0.034528	-0.034528	-	-
		Maitotoxin	0.0189134	0.0189134	-	-
0447	AATSC7i	Benzene	-	0	-	-
		Cyanidin	-0.13092	-0.13092	-	-
		Maitotoxin	0.043211	0.043211	-	-
0448	AATSC8i	Benzene	-	0	-	-
		Cyanidin	-0.239024	-0.239024	-	-
		Maitotoxin	-0.000583935	-0.000583935	-	-
0449	MATS1c	Benzene	1.07484e-18	1.13706e-16	-	-
		Cyanidin	-0.453768	-0.519299	-	-
		Maitotoxin	-0.389997	-0.419302	-	-
0450	MATS2c	Benzene	-0.333333	-0.333333	-	-
		Cyanidin	-0.0168445	-0.0156696	-	-
		Maitotoxin	-0.0969621	-0.136407	-	-
0451	MATS3c	Benzene	-0.142857	-0.142857	-	-
		Cyanidin	0.0411703	0.0477873	-	-
		Maitotoxin	0.10026	0.118973	-	-
0452	MATS4c	Benzene	-1.07484e-18	-2.46362e-16	-	-
		Cyanidin	0.00312777	0.0387824	-	-
		Maitotoxin	-0.00367927	-0.00122171	-	-
0453	MATS5c	Benzene	1	1	-	-
		Cyanidin	-0.0874035	-0.0884714	-	-
		Maitotoxin	-0.0388667	-0.0509205	-	-
0454	MATS6c	Benzene	-	0	-	-
		Cyanidin	-0.00704356	0.0120895	-	-
		Maitotoxin	-0.0103675	-0.00444399	-	-
0455	MATS7c	Benzene	-	0	-	-
		Cyanidin	0.158057	0.143954	-	-
		Maitotoxin	0.0434884	0.0481898	-	-
0456	MATS8c	Benzene	-	0	-	-
		Cyanidin	-0.279476	-0.315926	-	-
		Maitotoxin	-0.0163771	-0.022158	-	-
0457	MATS1dv	Benzene	0	-	-	-
		Cyanidin	0.00392157	-	-	-
		Maitotoxin	0.172875	-	-	-
0458	MATS2dv	Benzene	-0.333333	-	-	-
		Cyanidin	-0.0385236	-	-	-
		Maitotoxin	0.0237314	-	-	-
0459	MATS3dv	Benzene	-0.142857	-	-	-
		Cyanidin	-0.131117	-	-	-
		Maitotoxin	-0.0498149	-	-	-
0460	MATS4dv	Benzene	0	-	-	-
		Cyanidin	-0.0437819	-	-	-
		Maitotoxin	-0.0421235	-	-	-
0461	MATS5dv	Benzene	1	-	-	-
		Cyanidin	-0.0593137	-	-	-
		Maitotoxin	0.00448263	-	-	-
0462	MATS6dv	Benzene	-	-	-	-
		Cyanidin	0.00791444	-	-	-
		Maitotoxin	-0.00515421	-	-	-
0463	MATS7dv	Benzene	-	-	-	-
		Cyanidin	0.0196078	-	-	-
		Maitotoxin	0.00285874	-	-	-
0464	MATS8dv	Benzene	-	-	-	-
		Cyanidin	-0.289412	-	-	-
		Maitotoxin	0.0141915	-	-	-
0465	MATS1d	Benzene	0	-	-	-
		Cyanidin	0.318399	-	-	-
		Maitotoxin	0.313663	-	-	-
0466	MATS2d	Benzene	-0.333333	-	-	-
		Cyanidin	-0.138613	-	-	-
		Maitotoxin	-0.0499979	-	-	-
0467	MATS3d	Benzene	-0.142857	-	-	-
		Cyanidin	-0.107663	-	-	-
		Maitotoxin	-0.0490974	-	-	-
0468	MATS4d	Benzene	0	-	-	-
		Cyanidin	-0.08418	-	-	-
		Maitotoxin	-0.0751093	-	-	-
0469	MATS5d	Benzene	1	-	-	-
		Cyanidin	-0.0366178	-	-	-
		Maitotoxin	-0.00849705	-	-	-
0470	MATS6d	Benzene	-	-	-	-
		Cyanidin	-0.116814	-	-	-
		Maitotoxin	0.0106391	-	-	-
0471	MATS7d	Benzene	-	-	-	-
		Cyanidin	-0.130937	-	-	-
		Maitotoxin	0.0160177	-	-	-
0472	MATS8d	Benzene	-	-	-	-
		Cyanidin	-0.0178429	-	-	-
		Maitotoxin	-0.00293769	-	-	-
0473	MATS1s	Benzene	0	0	-	-
		Cyanidin	-0.308311	-0.311724	-	-
		Maitotoxin	-0.192887	-0.194615	-	-
0474	MATS2s	Benzene	-0.333333	-0.333333	-	-
		Cyanidin	-0.00407669	-0.00935518	-	-
		Maitotoxin	0.0571977	0.0462632	-	-
0475	MATS3s	Benzene	-0.142857	-0.142857	-	-
		Cyanidin	-0.0667245	-0.0647511	-	-
		Maitotoxin	0.0204907	0.0215189	-	-
0476	MATS4s	Benzene	0	0	-	-
		Cyanidin	-0.00361043	0.00071803	-	-
		Maitotoxin	-0.00297443	-0.00248168	-	-
0477	MATS5s	Benzene	1	1	-	-
		Cyanidin	-0.0183161	-0.022027	-	-
		Maitotoxin	0.0106013	0.00928701	-	-
0478	MATS6s	Benzene	-	0	-	-
		Cyanidin	-0.0341902	-0.0253012	-	-
		Maitotoxin	-0.00168707	-0.000714458	-	-
0479	MATS7s	Benzene	-	0	-	-
		Cyanidin	0.210113	0.204175	-	-
		Maitotoxin	0.020145	0.0213148	-	-
0480	MATS8s	Benzene	-	0	-	-
		Cyanidin	-0.41753	-0.415326	-	-
		Maitotoxin	0.0277602	0.0272697	-	-
0481	MATS1Z	Benzene	0	-	-	-
		Cyanidin	-0.118081	-	-	-
		Maitotoxin	0.101897	-	-	-
0482	MATS2Z	Benzene	-0.333333	-	-	-
		Cyanidin	0.0403054	-	-	-
		Maitotoxin	0.0677729	-	-	-
0483	MATS3Z	Benzene	-0.142857	-	-	-
		Cyanidin	-0.131283	-	-	-
		Maitotoxin	-0.0619403	-	-	-
0484	MATS4Z	Benzene	0	-	-	-
		Cyanidin	-0.0379902	-	-	-
		Maitotoxin	-0.060023	-	-	-
0485	MATS5Z	Benzene	1	-	-	-
		Cyanidin	-0.0574556	-	-	-
		Maitotoxin	-0.00847674	-	-	-
0486	MATS6Z	Benzene	-	-	-	-
		Cyanidin	-0.0291724	-	-	-
		Maitotoxin	0.00917694	-	-	-
0487	MATS7Z	Benzene	-	-	-	-
		Cyanidin	0.11707	-	-	-
		Maitotoxin	-0.00665201	-	-	-
0488	MATS8Z	Benzene	-	-	-	-
		Cyanidin	-0.373701	-	-	-
		Maitotoxin	0.00661796	-	-	-
0489	MATS1m	Benzene	2.44544e-16	5.86905e-16	0	1
		Cyanidin	-0.106687	-0.106687	-0.026	-0.026
		Maitotoxin	0.0984629	0.0984629	0.213	-
0490	MATS2m	Benzene	-0.333333	-0.333333	0	1
		Cyanidin	0.0395808	0.0395808	-0.176	-0.176
		Maitotoxin	0.0684947	0.0684947	-0.109	-
0491	MATS3m	Benzene	-0.142857	-0.142857	0	1
		Cyanidin	-0.134069	-0.134069	-0.106	-0.106
		Maitotoxin	-0.063056	-0.063056	0.048	-
0492	MATS4m	Benzene	-2.34762e-16	-5.67342e-16	0	0
		Cyanidin	-0.0395723	-0.0395723	0.003	0.003
		Maitotoxin	-0.061813	-0.061813	0.074	-
0493	MATS5m	Benzene	1	1	0	0
		Cyanidin	-0.0564982	-0.0564982	0.008	0.008
		Maitotoxin	-0.00916813	-0.00916813	-0.092	-
0494	MATS6m	Benzene	-	0	0	0
		Cyanidin	-0.0310528	-0.0310528	0.067	0.067
		Maitotoxin	0.0101734	0.0101734	-0.056	-
0495	MATS7m	Benzene	-	0	0	0
		Cyanidin	0.112829	0.112829	0.011	0.011
		Maitotoxin	-0.00696774	-0.00696774	0.089	-
0496	MATS8m	Benzene	-	0	0	0
		Cyanidin	-0.370508	-0.370508	-0.533	-0.533
		Maitotoxin	0.00652596	0.00652596	-0.008	-
0497	MATS1v	Benzene	0	2.52494e-16	0	1
		Cyanidin	0.196334	0.196334	-0.026	-0.026
		Maitotoxin	0.0663589	0.0663589	-0.152	-
0498	MATS2v	Benzene	-0.333333	-0.333333	0	1
		Cyanidin	-0.049637	-0.049637	-0.176	-0.176
		Maitotoxin	0.0178202	0.0178202	-0.191	-
0499	MATS3v	Benzene	-0.142857	-0.142857	0	1
		Cyanidin	-0.185358	-0.185358	-0.106	-0.106
		Maitotoxin	-0.0528841	-0.0528841	0.149	-
0500	MATS4v	Benzene	0	-2.94577e-16	0	0
		Cyanidin	-0.0643903	-0.0643903	0.003	0.003
		Maitotoxin	-0.0677736	-0.0677736	0.093	-
0501	MATS5v	Benzene	1	1	0	0
		Cyanidin	-0.0131853	-0.0131853	0.008	0.008
		Maitotoxin	-0.0436764	-0.0436764	-0.141	-
0502	MATS6v	Benzene	-	0	0	0
		Cyanidin	-0.0538996	-0.0538996	0.067	0.067
		Maitotoxin	0.0235303	0.0235303	-0.048	-
0503	MATS7v	Benzene	-	0	0	0
		Cyanidin	-0.0250786	-0.0250786	0.011	0.011
		Maitotoxin	0.00245661	0.00245661	0.151	-
0504	MATS8v	Benzene	-	0	0	0
		Cyanidin	-0.251457	-0.251457	-0.533	-0.533
		Maitotoxin	0.00211603	0.00211603	0.008	-
0505	MATS1se	Benzene	0	1.1557e-14	0	1
		Cyanidin	-0.258775	-0.258775	-0.026	-0.026
		Maitotoxin	-0.0766841	-0.0766841	-0.107	-
0506	MATS2se	Benzene	-0.333333	-0.333333	0	1
		Cyanidin	-0.0634758	-0.0634758	-0.176	-0.176
		Maitotoxin	-0.0350946	-0.0350946	-0.195	-
0507	MATS3se	Benzene	-0.142857	-0.142857	0	1
		Cyanidin	-0.0601563	-0.0601563	-0.106	-0.106
		Maitotoxin	0.0338165	0.0338165	0.145	-
0508	MATS4se	Benzene	0	-1.14839e-14	0	0
		Cyanidin	0.00935529	0.00935529	0.003	0.003
		Maitotoxin	0.0113065	0.0113065	0.098	-
0509	MATS5se	Benzene	1	1	0	0
		Cyanidin	-0.0405104	-0.0405104	0.008	0.008
		Maitotoxin	-0.0153794	-0.0153794	-0.145	-
0510	MATS6se	Benzene	-	0	0	0
		Cyanidin	0.0378184	0.0378184	0.067	0.067
		Maitotoxin	-0.0225828	-0.0225828	-0.052	-
0511	MATS7se	Benzene	-	0	0	0
		Cyanidin	0.12895	0.12895	0.011	0.011
		Maitotoxin	0.0384297	0.0384297	0.155	-
0512	MATS8se	Benzene	-	0	0	0
		Cyanidin	-0.358107	-0.358107	-0.533	-0.533
		Maitotoxin	0.00850562	0.00850562	0.007	-
0513	MATS1pe	Benzene	2.54898e-15	-	-	-
		Cyanidin	-0.281197	-	-	-
		Maitotoxin	-0.0576761	-	-	-
0514	MATS2pe	Benzene	-0.333333	-	-	-
		Cyanidin	-0.0200334	-	-	-
		Maitotoxin	0.0127506	-	-	-
0515	MATS3pe	Benzene	-0.142857	-	-	-
		Cyanidin	-0.0683654	-	-	-
		Maitotoxin	0.00235033	-	-	-
0516	MATS4pe	Benzene	-2.52066e-15	-	-	-
		Cyanidin	0.00210294	-	-	-
		Maitotoxin	-0.0136409	-	-	-
0517	MATS5pe	Benzene	1	-	-	-
		Cyanidin	-0.0531168	-	-	-
		Maitotoxin	-0.0039545	-	-	-
0518	MATS6pe	Benzene	-	-	-	-
		Cyanidin	0.0252037	-	-	-
		Maitotoxin	-0.0143729	-	-	-
0519	MATS7pe	Benzene	-	-	-	-
		Cyanidin	0.152386	-	-	-
		Maitotoxin	0.0227317	-	-	-
0520	MATS8pe	Benzene	-	-	-	-
		Cyanidin	-0.384897	-	-	-
		Maitotoxin	0.00902701	-	-	-
0521	MATS1are	Benzene	2.94261e-15	-	-	-
		Cyanidin	-0.277253	-	-	-
		Maitotoxin	-0.0801744	-	-	-
0522	MATS2are	Benzene	-0.333333	-	-	-
		Cyanidin	-0.0359889	-	-	-
		Maitotoxin	-0.00393034	-	-	-
0523	MATS3are	Benzene	-0.142857	-	-	-
		Cyanidin	-0.0642124	-	-	-
		Maitotoxin	0.0150723	-	-	-
0524	MATS4are	Benzene	-2.95545e-15	-	-	-
		Cyanidin	0.00542969	-	-	-
		Maitotoxin	-0.00479754	-	-	-
0525	MATS5are	Benzene	1	-	-	-
		Cyanidin	-0.0487777	-	-	-
		Maitotoxin	-0.00722365	-	-	-
0526	MATS6are	Benzene	-	-	-	-
		Cyanidin	0.0306509	-	-	-
		Maitotoxin	-0.0172408	-	-	-
0527	MATS7are	Benzene	-	-	-	-
		Cyanidin	0.145278	-	-	-
		Maitotoxin	0.0284879	-	-	-
0528	MATS8are	Benzene	-	-	-	-
		Cyanidin	-0.376126	-	-	-
		Maitotoxin	0.00897865	-	-	-
0529	MATS1p	Benzene	-2.20627e-16	-2.20627e-16	0	1
		Cyanidin	0.285149	0.285149	-0.026	-0.026
		Maitotoxin	-0.0099357	-0.0099357	-0.246	-
0530	MATS2p	Benzene	-0.333333	-0.333333	0	1
		Cyanidin	-0.143889	-0.143889	-0.176	-0.176
		Maitotoxin	-0.066697	-0.066697	-0.173	-
0531	MATS3p	Benzene	-0.142857	-0.142857	0	1
		Cyanidin	-0.1782	-0.1782	-0.106	-0.106
		Maitotoxin	-0.00192908	-0.00192908	0.148	-
0532	MATS4p	Benzene	2.20627e-16	1.47085e-16	0	0
		Cyanidin	-0.0548634	-0.0548634	0.003	0.003
		Maitotoxin	-0.0352966	-0.0352966	0.076	-
0533	MATS5p	Benzene	1	1	0	0
		Cyanidin	0.0168889	0.0168889	0.008	0.008
		Maitotoxin	-0.0703096	-0.0703096	-0.125	-
0534	MATS6p	Benzene	-	0	0	0
		Cyanidin	-0.034152	-0.034152	0.067	0.067
		Maitotoxin	0.0195743	0.0195743	-0.034	-
0535	MATS7p	Benzene	-	0	0	0
		Cyanidin	-0.0899587	-0.0899587	0.011	0.011
		Maitotoxin	0.0238924	0.0238924	0.135	-
0536	MATS8p	Benzene	-	0	0	0
		Cyanidin	-0.183325	-0.183325	-0.533	-0.533
		Maitotoxin	0.000558724	0.000558724	0.009	-
0537	MATS1i	Benzene	1.5028e-15	1.46218e-15	-	-
		Cyanidin	0.280135	0.280135	-	-
		Maitotoxin	-0.00946569	-0.00946569	-	-
0538	MATS2i	Benzene	-0.333333	-0.333333	-	-
		Cyanidin	-0.164463	-0.164463	-	-
		Maitotoxin	-0.0944336	-0.0944336	-	-
0539	MATS3i	Benzene	-0.142857	-0.142857	-	-
		Cyanidin	-0.170167	-0.170167	-	-
		Maitotoxin	0.0131899	0.0131899	-	-
0540	MATS4i	Benzene	-1.52987e-15	-1.4351e-15	-	-
		Cyanidin	-0.049013	-0.049013	-	-
		Maitotoxin	-0.0236389	-0.0236389	-	-
0541	MATS5i	Benzene	1	1	-	-
		Cyanidin	0.0217993	0.0217993	-	-
		Maitotoxin	-0.0794076	-0.0794076	-	-
0542	MATS6i	Benzene	-	0	-	-
		Cyanidin	-0.025212	-0.025212	-	-
		Maitotoxin	0.0152079	0.0152079	-	-
0543	MATS7i	Benzene	-	0	-	-
		Cyanidin	-0.0955962	-0.0955962	-	-
		Maitotoxin	0.0347451	0.0347451	-	-
0544	MATS8i	Benzene	-	0	-	-
		Cyanidin	-0.174533	-0.174533	-	-
		Maitotoxin	-0.00046953	-0.00046953	-	-
0545	GATS1c	Benzene	0.916667	0.916667	-	-
		Cyanidin	1.35379	1.35387	-	-
		Maitotoxin	1.29908	1.39894	-	-
0546	GATS2c	Benzene	1.22222	1.22222	-	-
		Cyanidin	0.742194	0.742242	-	-
		Maitotoxin	1.07858	1.12005	-	-
0547	GATS3c	Benzene	1.04762	1.04762	-	-
		Cyanidin	0.88813	0.907584	-	-
		Maitotoxin	1.0268	1.08242	-	-
0548	GATS4c	Benzene	0.916667	0.916667	-	-
		Cyanidin	0.925763	1.01188	-	-
		Maitotoxin	0.971168	1.01761	-	-
0549	GATS5c	Benzene	0	0	-	-
		Cyanidin	1.03144	1.09382	-	-
		Maitotoxin	0.922443	0.950561	-	-
0550	GATS6c	Benzene	-	0	-	-
		Cyanidin	0.963658	0.890678	-	-
		Maitotoxin	1.01625	1.02983	-	-
0551	GATS7c	Benzene	-	0	-	-
		Cyanidin	0.744521	0.726043	-	-
		Maitotoxin	1.01006	1.02597	-	-
0552	GATS8c	Benzene	-	0	-	-
		Cyanidin	1.4221	1.34077	-	-
		Maitotoxin	1.01756	1.01854	-	-
0553	GATS1dv	Benzene	0.916667	-	-	-
		Cyanidin	0.700807	-	-	-
		Maitotoxin	0.692894	-	-	-
0554	GATS2dv	Benzene	1.22222	-	-	-
		Cyanidin	0.724644	-	-	-
		Maitotoxin	1.03165	-	-	-
0555	GATS3dv	Benzene	1.04762	-	-	-
		Cyanidin	0.969025	-	-	-
		Maitotoxin	1.19081	-	-	-
0556	GATS4dv	Benzene	0.916667	-	-	-
		Cyanidin	1.02917	-	-	-
		Maitotoxin	1.05064	-	-	-
0557	GATS5dv	Benzene	0	-	-	-
		Cyanidin	1.05803	-	-	-
		Maitotoxin	0.924002	-	-	-
0558	GATS6dv	Benzene	-	-	-	-
		Cyanidin	0.98139	-	-	-
		Maitotoxin	1.02887	-	-	-
0559	GATS7dv	Benzene	-	-	-	-
		Cyanidin	1.00294	-	-	-
		Maitotoxin	1.03042	-	-	-
0560	GATS8dv	Benzene	-	-	-	-
		Cyanidin	1.33118	-	-	-
		Maitotoxin	0.98283	-	-	-
0561	GATS1d	Benzene	0.916667	-	-	-
		Cyanidin	0.738153	-	-	-
		Maitotoxin	1.17445	-	-	-
0562	GATS2d	Benzene	1.22222	-	-	-
		Cyanidin	1.26911	-	-	-
		Maitotoxin	1.52925	-	-	-
0563	GATS3d	Benzene	1.04762	-	-	-
		Cyanidin	1.09118	-	-	-
		Maitotoxin	1.18545	-	-	-
0564	GATS4d	Benzene	0.916667	-	-	-
		Cyanidin	1.0133	-	-	-
		Maitotoxin	1.14346	-	-	-
0565	GATS5d	Benzene	0	-	-	-
		Cyanidin	0.98036	-	-	-
		Maitotoxin	1.03443	-	-	-
0566	GATS6d	Benzene	-	-	-	-
		Cyanidin	1.06873	-	-	-
		Maitotoxin	0.964612	-	-	-
0567	GATS7d	Benzene	-	-	-	-
		Cyanidin	1.11451	-	-	-
		Maitotoxin	1.00348	-	-	-
0568	GATS8d	Benzene	-	-	-	-
		Cyanidin	0.891611	-	-	-
		Maitotoxin	1.01321	-	-	-
0569	GATS1s	Benzene	0.916667	0.916667	-	-
		Cyanidin	1.14411	1.14706	-	-
		Maitotoxin	1.00026	1.01056	-	-
0570	GATS2s	Benzene	1.22222	1.22222	-	-
		Cyanidin	0.622449	0.635277	-	-
		Maitotoxin	0.740094	0.753246	-	-
0571	GATS3s	Benzene	1.04762	1.04762	-	-
		Cyanidin	0.939516	0.944705	-	-
		Maitotoxin	0.810041	0.825989	-	-
0572	GATS4s	Benzene	0.916667	0.916667	-	-
		Cyanidin	0.886489	0.894088	-	-
		Maitotoxin	0.820472	0.831124	-	-
0573	GATS5s	Benzene	0	0	-	-
		Cyanidin	0.924069	0.934355	-	-
		Maitotoxin	0.870499	0.877244	-	-
0574	GATS6s	Benzene	-	0	-	-
		Cyanidin	1.00373	0.991102	-	-
		Maitotoxin	0.966704	0.971548	-	-
0575	GATS7s	Benzene	-	0	-	-
		Cyanidin	0.785699	0.78486	-	-
		Maitotoxin	0.998934	1.00285	-	-
0576	GATS8s	Benzene	-	0	-	-
		Cyanidin	1.71245	1.69351	-	-
		Maitotoxin	0.933515	0.932809	-	-
0577	GATS1Z	Benzene	0.916667	-	-	-
		Cyanidin	0.799433	-	-	-
		Maitotoxin	0.87001	-	-	-
0578	GATS2Z	Benzene	1.22222	-	-	-
		Cyanidin	0.606032	-	-	-
		Maitotoxin	0.849646	-	-	-
0579	GATS3Z	Benzene	1.04762	-	-	-
		Cyanidin	0.961062	-	-	-
		Maitotoxin	1.05469	-	-	-
0580	GATS4Z	Benzene	0.916667	-	-	-
		Cyanidin	1.02723	-	-	-
		Maitotoxin	1.03329	-	-	-
0581	GATS5Z	Benzene	0	-	-	-
		Cyanidin	1.05924	-	-	-
		Maitotoxin	0.964041	-	-	-
0582	GATS6Z	Benzene	-	-	-	-
		Cyanidin	1.02227	-	-	-
		Maitotoxin	0.98621	-	-	-
0583	GATS7Z	Benzene	-	-	-	-
		Cyanidin	0.907631	-	-	-
		Maitotoxin	1.01836	-	-	-
0584	GATS8Z	Benzene	-	-	-	-
		Cyanidin	1.44096	-	-	-
		Maitotoxin	0.981003	-	-	-
0585	GATS1m	Benzene	0.916667	0.916667	0	0
		Cyanidin	0.789554	0.789554	0.71	0.71
		Maitotoxin	0.875901	0.875901	1.063	-
0586	GATS2m	Benzene	1.22222	1.22222	0	0
		Cyanidin	0.612087	0.612087	0.961	0.961
		Maitotoxin	0.858338	0.858338	0.736	-
0587	GATS3m	Benzene	1.04762	1.04762	0	0
		Cyanidin	0.962878	0.962878	1.037	1.037
		Maitotoxin	1.05826	1.05826	0.691	-
0588	GATS4m	Benzene	0.916667	0.916667	0	0
		Cyanidin	1.02758	1.02758	1.011	1.011
		Maitotoxin	1.03796	1.03796	0.811	-
0589	GATS5m	Benzene	0	0	0	0
		Cyanidin	1.05831	1.05831	0.933	0.933
		Maitotoxin	0.968643	0.968643	0.925	-
0590	GATS6m	Benzene	-	0	0	0
		Cyanidin	1.02568	1.02568	0.889	0.889
		Maitotoxin	0.985773	0.985773	0.961	-
0591	GATS7m	Benzene	-	0	0	0
		Cyanidin	0.913973	0.913973	1.037	1.037
		Maitotoxin	1.01763	1.01763	0.882	-
0592	GATS8m	Benzene	-	0	0	0
		Cyanidin	1.43387	1.43387	1.556	1.556
		Maitotoxin	0.982156	0.982156	0.965	-
0593	GATS1v	Benzene	0.916667	0.916667	0	0
		Cyanidin	0.640597	0.640597	0.71	0.71
		Maitotoxin	1.15412	1.15412	0.953	-
0594	GATS2v	Benzene	1.22222	1.22222	0	0
		Cyanidin	0.91602	0.91602	0.961	0.961
		Maitotoxin	1.09143	1.09143	1.123	-
0595	GATS3v	Benzene	1.04762	1.04762	0	0
		Cyanidin	1.06261	1.06261	1.037	1.037
		Maitotoxin	1.07453	1.07453	0.856	-
0596	GATS4v	Benzene	0.916667	0.916667	0	0
		Cyanidin	1.02622	1.02622	1.011	1.011
		Maitotoxin	1.09111	1.09111	0.87	-
0597	GATS5v	Benzene	0	0	0	0
		Cyanidin	1.00049	1.00049	0.933	0.933
		Maitotoxin	1.06745	1.06745	1.111	-
0598	GATS6v	Benzene	-	0	0	0
		Cyanidin	1.05691	1.05691	0.889	0.889
		Maitotoxin	0.955306	0.955306	1.065	-
0599	GATS7v	Benzene	-	0	0	0
		Cyanidin	1.05282	1.05282	1.037	1.037
		Maitotoxin	0.981409	0.981409	0.877	-
0600	GATS8v	Benzene	-	0	0	0
		Cyanidin	1.21604	1.21604	1.556	1.556
		Maitotoxin	0.999971	0.999971	0.983	-
0601	GATS1se	Benzene	0.916667	0.916667	0	0
		Cyanidin	1.10476	1.10476	0.71	0.71
		Maitotoxin	0.908169	0.908169	0.903	-
0602	GATS2se	Benzene	1.22222	1.22222	0	0
		Cyanidin	0.761557	0.761557	0.961	0.961
		Maitotoxin	1.03145	1.03145	1.134	-
0603	GATS3se	Benzene	1.04762	1.04762	0	0
		Cyanidin	1.02154	1.02154	1.037	1.037
		Maitotoxin	1.163	1.163	0.864	-
0604	GATS4se	Benzene	0.916667	0.916667	0	0
		Cyanidin	1.00611	1.00611	1.011	1.011
		Maitotoxin	0.993078	0.993078	0.867	-
0605	GATS5se	Benzene	0	0	0	0
		Cyanidin	1.01712	1.01712	0.933	0.933
		Maitotoxin	0.914486	0.914486	1.117	-
0606	GATS6se	Benzene	-	0	0	0
		Cyanidin	0.884656	0.884656	0.889	0.889
		Maitotoxin	1.06104	1.06104	1.071	-
0607	GATS7se	Benzene	-	0	0	0
		Cyanidin	0.781268	0.781268	1.037	1.037
		Maitotoxin	1.01937	1.01937	0.874	-
0608	GATS8se	Benzene	-	0	0	0
		Cyanidin	1.48179	1.48179	1.556	1.556
		Maitotoxin	0.978251	0.978251	0.985	-
0609	GATS1pe	Benzene	0.916667	-	-	-
		Cyanidin	1.05586	-	-	-
		Maitotoxin	0.850602	-	-	-
0610	GATS2pe	Benzene	1.22222	-	-	-
		Cyanidin	0.663805	-	-	-
		Maitotoxin	0.947088	-	-	-
0611	GATS3pe	Benzene	1.04762	-	-	-
		Cyanidin	0.987069	-	-	-
		Maitotoxin	1.14862	-	-	-
0612	GATS4pe	Benzene	0.916667	-	-	-
		Cyanidin	1.01173	-	-	-
		Maitotoxin	1.00814	-	-	-
0613	GATS5pe	Benzene	0	-	-	-
		Cyanidin	1.03889	-	-	-
		Maitotoxin	0.912903	-	-	-
0614	GATS6pe	Benzene	-	-	-	-
		Cyanidin	0.91358	-	-	-
		Maitotoxin	1.05102	-	-	-
0615	GATS7pe	Benzene	-	-	-	-
		Cyanidin	0.786698	-	-	-
		Maitotoxin	1.02832	-	-	-
0616	GATS8pe	Benzene	-	-	-	-
		Cyanidin	1.51321	-	-	-
		Maitotoxin	0.978341	-	-	-
0617	GATS1are	Benzene	0.916667	-	-	-
		Cyanidin	1.07799	-	-	-
		Maitotoxin	0.882086	-	-	-
0618	GATS2are	Benzene	1.22222	-	-	-
		Cyanidin	0.697984	-	-	-
		Maitotoxin	0.975678	-	-	-
0619	GATS3are	Benzene	1.04762	-	-	-
		Cyanidin	0.999248	-	-	-
		Maitotoxin	1.15441	-	-	-
0620	GATS4are	Benzene	0.916667	-	-	-
		Cyanidin	1.00949	-	-	-
		Maitotoxin	1.00267	-	-	-
0621	GATS5are	Benzene	0	-	-	-
		Cyanidin	1.03111	-	-	-
		Maitotoxin	0.911282	-	-	-
0622	GATS6are	Benzene	-	-	-	-
		Cyanidin	0.901443	-	-	-
		Maitotoxin	1.05528	-	-	-
0623	GATS7are	Benzene	-	-	-	-
		Cyanidin	0.782199	-	-	-
		Maitotoxin	1.02583	-	-	-
0624	GATS8are	Benzene	-	-	-	-
		Cyanidin	1.50423	-	-	-
		Maitotoxin	0.97802	-	-	-
0625	GATS1p	Benzene	0.916667	0.916667	0	0
		Cyanidin	0.707703	0.707703	0.71	0.71
		Maitotoxin	1.41456	1.41456	1.109	-
0626	GATS2p	Benzene	1.22222	1.22222	0	0
		Cyanidin	1.14423	1.14423	0.961	0.961
		Maitotoxin	1.22898	1.22898	1.054	-
0627	GATS3p	Benzene	1.04762	1.04762	0	0
		Cyanidin	1.14193	1.14193	1.037	1.037
		Maitotoxin	1.04923	1.04923	0.816	-
0628	GATS4p	Benzene	0.916667	0.916667	0	0
		Cyanidin	1.01561	1.01561	1.011	1.011
		Maitotoxin	1.06737	1.06737	0.873	-
0629	GATS5p	Benzene	0	0	0	0
		Cyanidin	0.951198	0.951198	0.933	0.933
		Maitotoxin	1.08856	1.08856	1.072	-
0630	GATS6p	Benzene	-	0	0	0
		Cyanidin	1.00833	1.00833	0.889	0.889
		Maitotoxin	0.941243	0.941243	1.035	-
0631	GATS7p	Benzene	-	0	0	0
		Cyanidin	1.06449	1.06449	1.037	1.037
		Maitotoxin	0.957454	0.957454	0.886	-
0632	GATS8p	Benzene	-	0	0	0
		Cyanidin	1.1239	1.1239	1.556	1.556
		Maitotoxin	0.998576	0.998576	0.976	-
0633	GATS1i	Benzene	0.916667	0.916667	-	-
		Cyanidin	0.74603	0.74603	-	-
		Maitotoxin	1.4277	1.4277	-	-
0634	GATS2i	Benzene	1.22222	1.22222	-	-
		Cyanidin	1.18425	1.18425	-	-
		Maitotoxin	1.32731	1.32731	-	-
0635	GATS3i	Benzene	1.04762	1.04762	-	-
		Cyanidin	1.1565	1.1565	-	-
		Maitotoxin	1.08809	1.08809	-	-
0636	GATS4i	Benzene	0.916667	0.916667	-	-
		Cyanidin	1.01233	1.01233	-	-
		Maitotoxin	1.07754	1.07754	-	-
0637	GATS5i	Benzene	0	0	-	-
		Cyanidin	0.941682	0.941682	-	-
		Maitotoxin	1.10648	1.10648	-	-
0638	GATS6i	Benzene	-	0	-	-
		Cyanidin	0.989117	0.989117	-	-
		Maitotoxin	0.953803	0.953803	-	-
0639	GATS7i	Benzene	-	0	-	-
		Cyanidin	1.05279	1.05279	-	-
		Maitotoxin	0.949356	0.949356	-	-
0640	GATS8i	Benzene	-	0	-	-
		Cyanidin	1.11835	1.11835	-	-
		Maitotoxin	1.00445	1.00445	-	-
0641	BalabanJ	Benzene	2	-	2	2
		Cyanidin	1.6703	-	1.67	1.67
		Maitotoxin	0.2781	-	0.278	-
0642	SpAbs_DzZ	Benzene	12	12	-	-
		Cyanidin	118.83	115.261	-	-
		Maitotoxin	14756.4	15124.8	-	-
0643	SpMax_DzZ	Benzene	6	6	-	-
		Cyanidin	60.1017	58.1787	-	-
		Maitotoxin	7384.85	7554.45	-	-
0644	SpDiam_DzZ	Benzene	8.66667	8.66667	-	-
		Cyanidin	88.9192	85.559	-	-
		Maitotoxin	11570.1	11855.1	-	-
0645	SpAD_DzZ	Benzene	12	12	-	-
		Cyanidin	120.061	116.476	-	-
		Maitotoxin	14771.2	15137.3	-	-
0646	SpMAD_DzZ	Benzene	2	2	-	-
		Cyanidin	5.71717	5.54645	-	-
		Maitotoxin	63.1247	64.6895	-	-
0647	LogEE_DzZ	Benzene	6.00901	6.00901	-	-
		Cyanidin	60.1017	58.1787	-	-
		Maitotoxin	7384.85	709.783	-	-
0648	SM1_DzZ	Benzene	-5.52782e-15	-3.55271e-15	-	-
		Cyanidin	1.5	1.5	-	-
		Maitotoxin	18.25	18.25	-	-
0649	VE1_DzZ	Benzene	2.44949	6.66134e-16	-	2.449
		Cyanidin	4.51313	0.0959212	-	4.513
		Maitotoxin	15.0338	0.0794111	-	-
0650	VE2_DzZ	Benzene	0.408248	1.11022e-16	-	0.408
		Cyanidin	0.214911	0.00456768	-	0.215
		Maitotoxin	0.0642472	0.000339364	-	-
0651	VE3_DzZ	Benzene	0.385054	-20.967	-	-
		Cyanidin	2.24893	-4.92288	-	-
		Maitotoxin	5.86304	-59.275	-	-
0652	VR1_DzZ	Benzene	14.6969	16.8207	-	5.555
		Cyanidin	114.396	222.006	-	22.523
		Maitotoxin	4301.77	8437.07	-	-
0653	VR2_DzZ	Benzene	2.44949	2.80344	-	0.926
		Cyanidin	5.44743	10.5717	-	1.073
		Maitotoxin	18.3837	36.0559	-	-
0654	VR3_DzZ	Benzene	2.17681	1.69356	-	-
		Cyanidin	5.4816	11.3457	-	-
		Maitotoxin	11.5195	211.545	-	-
0655	SpAbs_Dzm	Benzene	12	12	-	-
		Cyanidin	118.866	115.289	-	-
		Maitotoxin	14762.2	15129.5	-	-
0656	SpMax_Dzm	Benzene	6	6	-	-
		Cyanidin	60.118	58.1911	-	-
		Maitotoxin	7387.72	7556.86	-	-
0657	SpDiam_Dzm	Benzene	8.66667	8.66667	-	-
		Cyanidin	88.9431	85.5751	-	-
		Maitotoxin	11574.7	11858.9	-	-
0658	SpAD_Dzm	Benzene	12	12	-	-
		Cyanidin	120.093	116.5	-	-
		Maitotoxin	14776.9	15142.1	-	-
0659	SpMAD_Dzm	Benzene	2	2	-	-
		Cyanidin	5.71874	5.5476	-	-
		Maitotoxin	63.1493	64.7096	-	-
0660	LogEE_Dzm	Benzene	6.00901	6.00901	-	-
		Cyanidin	60.118	58.1911	-	-
		Maitotoxin	7387.72	709.783	-	-
0661	SM1_Dzm	Benzene	-5.52782e-15	-3.55271e-15	-	-
		Cyanidin	1.49559	1.49559	-	-
		Maitotoxin	18.2008	18.2008	-	-
0662	VE1_Dzm	Benzene	2.44949	6.66134e-16	-	2.449
		Cyanidin	4.51311	0.0959124	-	4.513
		Maitotoxin	15.0339	0.0791418	-	-
0663	VE2_Dzm	Benzene	0.408248	1.11022e-16	-	0.408
		Cyanidin	0.21491	0.00456726	-	0.215
		Maitotoxin	0.0642473	0.000338213	-	-
0664	VE3_Dzm	Benzene	0.385054	-20.967	-	-
		Cyanidin	2.24892	-4.92307	-	-
		Maitotoxin	5.86304	-59.3544	-	-
0665	VR1_Dzm	Benzene	14.6969	16.8207	-	5.555
[truncated: 3,477 more rows]
