# Supplementary material for: Mordred: a molecular descriptor calculator
Source: J Cheminform. 2018 Feb 6;10:4. doi: 10.1186/s13321-018-0258-y (PMC5801138; doi:10.1186/s13321-018-0258-y)
Supplement: Supplementary file 3 — Additional file 3. All descriptor list. [file 13321_2018_258_MOESM3_ESM.xlsx]

## Sheet: Table S3
Table S3. all descriptor list
index	module	name	constructor	dimention	description
1	ABCIndex	ABC	ABCIndex()	2D	atom-bond connectivity index
2		ABCGG	ABCGGIndex()	2D	Graovac-Ghorbani atom-bond connectivity index
3	AcidBase	nAcid	AcidicGroupCount()	2D	acidic group count
4		nBase	BasicGroupCount()	2D	basic group count
5	AdjacencyMatrix	SpAbs_A	AdjacencyMatrix('SpAbs')	2D	SpAbs of adjacency matrix
6		SpMax_A	AdjacencyMatrix('SpMax')	2D	SpMax of adjacency matrix
7		SpDiam_A	AdjacencyMatrix('SpDiam')	2D	SpDiam of adjacency matrix
8		SpAD_A	AdjacencyMatrix('SpAD')	2D	SpAD of adjacency matrix
9		SpMAD_A	AdjacencyMatrix('SpMAD')	2D	SpMAD of adjacency matrix
10		LogEE_A	AdjacencyMatrix('LogEE')	2D	LogEE of adjacency matrix
11		SM1_A	AdjacencyMatrix('SM1')	2D	SM1 of adjacency matrix
12		VE1_A	AdjacencyMatrix('VE1')	2D	VE1 of adjacency matrix
13		VE2_A	AdjacencyMatrix('VE2')	2D	VE2 of adjacency matrix
14		VE3_A	AdjacencyMatrix('VE3')	2D	VE3 of adjacency matrix
15		VR1_A	AdjacencyMatrix('VR1')	2D	VR1 of adjacency matrix
16		VR2_A	AdjacencyMatrix('VR2')	2D	VR2 of adjacency matrix
17		VR3_A	AdjacencyMatrix('VR3')	2D	VR3 of adjacency matrix
18	Aromatic	nAromAtom	AromaticAtomsCount()	2D	aromatic atoms count
19		nAromBond	AromaticBondsCount()	2D	aromatic bonds count
20	AtomCount	nAtom	AtomCount('Atom')	2D	number of all atoms
21		nHeavyAtom	AtomCount('HeavyAtom')	2D	number of heavy atoms
22		nSpiro	AtomCount('Spiro')	2D	number of spiro atoms
23		nBridgehead	AtomCount('Bridgehead')	2D	number of bridgehead atoms
24		nH	AtomCount('H')	2D	number of H atoms
25		nB	AtomCount('B')	2D	number of B atoms
26		nC	AtomCount('C')	2D	number of C atoms
27		nN	AtomCount('N')	2D	number of N atoms
28		nO	AtomCount('O')	2D	number of O atoms
29		nS	AtomCount('S')	2D	number of S atoms
30		nP	AtomCount('P')	2D	number of P atoms
31		nF	AtomCount('F')	2D	number of F atoms
32		nCl	AtomCount('Cl')	2D	number of Cl atoms
33		nBr	AtomCount('Br')	2D	number of Br atoms
34		nI	AtomCount('I')	2D	number of I atoms
35		nX	AtomCount('X')	2D	number of halogen atoms
36	Autocorrelation	ATS0dv	ATS(0, 'dv')	2D	moreau-broto autocorrelation of lag 0 weighted by valence electrons
37		ATS1dv	ATS(1, 'dv')	2D	moreau-broto autocorrelation of lag 1 weighted by valence electrons
38		ATS2dv	ATS(2, 'dv')	2D	moreau-broto autocorrelation of lag 2 weighted by valence electrons
39		ATS3dv	ATS(3, 'dv')	2D	moreau-broto autocorrelation of lag 3 weighted by valence electrons
40		ATS4dv	ATS(4, 'dv')	2D	moreau-broto autocorrelation of lag 4 weighted by valence electrons
41		ATS5dv	ATS(5, 'dv')	2D	moreau-broto autocorrelation of lag 5 weighted by valence electrons
42		ATS6dv	ATS(6, 'dv')	2D	moreau-broto autocorrelation of lag 6 weighted by valence electrons
43		ATS7dv	ATS(7, 'dv')	2D	moreau-broto autocorrelation of lag 7 weighted by valence electrons
44		ATS8dv	ATS(8, 'dv')	2D	moreau-broto autocorrelation of lag 8 weighted by valence electrons
45		ATS0d	ATS(0, 'd')	2D	moreau-broto autocorrelation of lag 0 weighted by sigma electrons
46		ATS1d	ATS(1, 'd')	2D	moreau-broto autocorrelation of lag 1 weighted by sigma electrons
47		ATS2d	ATS(2, 'd')	2D	moreau-broto autocorrelation of lag 2 weighted by sigma electrons
48		ATS3d	ATS(3, 'd')	2D	moreau-broto autocorrelation of lag 3 weighted by sigma electrons
49		ATS4d	ATS(4, 'd')	2D	moreau-broto autocorrelation of lag 4 weighted by sigma electrons
50		ATS5d	ATS(5, 'd')	2D	moreau-broto autocorrelation of lag 5 weighted by sigma electrons
51		ATS6d	ATS(6, 'd')	2D	moreau-broto autocorrelation of lag 6 weighted by sigma electrons
52		ATS7d	ATS(7, 'd')	2D	moreau-broto autocorrelation of lag 7 weighted by sigma electrons
53		ATS8d	ATS(8, 'd')	2D	moreau-broto autocorrelation of lag 8 weighted by sigma electrons
54		ATS0s	ATS(0, 's')	2D	moreau-broto autocorrelation of lag 0 weighted by intrinsic state
55		ATS1s	ATS(1, 's')	2D	moreau-broto autocorrelation of lag 1 weighted by intrinsic state
56		ATS2s	ATS(2, 's')	2D	moreau-broto autocorrelation of lag 2 weighted by intrinsic state
57		ATS3s	ATS(3, 's')	2D	moreau-broto autocorrelation of lag 3 weighted by intrinsic state
58		ATS4s	ATS(4, 's')	2D	moreau-broto autocorrelation of lag 4 weighted by intrinsic state
59		ATS5s	ATS(5, 's')	2D	moreau-broto autocorrelation of lag 5 weighted by intrinsic state
60		ATS6s	ATS(6, 's')	2D	moreau-broto autocorrelation of lag 6 weighted by intrinsic state
61		ATS7s	ATS(7, 's')	2D	moreau-broto autocorrelation of lag 7 weighted by intrinsic state
62		ATS8s	ATS(8, 's')	2D	moreau-broto autocorrelation of lag 8 weighted by intrinsic state
63		ATS0Z	ATS(0, 'Z')	2D	moreau-broto autocorrelation of lag 0 weighted by atomic number
64		ATS1Z	ATS(1, 'Z')	2D	moreau-broto autocorrelation of lag 1 weighted by atomic number
65		ATS2Z	ATS(2, 'Z')	2D	moreau-broto autocorrelation of lag 2 weighted by atomic number
66		ATS3Z	ATS(3, 'Z')	2D	moreau-broto autocorrelation of lag 3 weighted by atomic number
67		ATS4Z	ATS(4, 'Z')	2D	moreau-broto autocorrelation of lag 4 weighted by atomic number
68		ATS5Z	ATS(5, 'Z')	2D	moreau-broto autocorrelation of lag 5 weighted by atomic number
69		ATS6Z	ATS(6, 'Z')	2D	moreau-broto autocorrelation of lag 6 weighted by atomic number
70		ATS7Z	ATS(7, 'Z')	2D	moreau-broto autocorrelation of lag 7 weighted by atomic number
71		ATS8Z	ATS(8, 'Z')	2D	moreau-broto autocorrelation of lag 8 weighted by atomic number
72		ATS0m	ATS(0, 'm')	2D	moreau-broto autocorrelation of lag 0 weighted by mass
73		ATS1m	ATS(1, 'm')	2D	moreau-broto autocorrelation of lag 1 weighted by mass
74		ATS2m	ATS(2, 'm')	2D	moreau-broto autocorrelation of lag 2 weighted by mass
75		ATS3m	ATS(3, 'm')	2D	moreau-broto autocorrelation of lag 3 weighted by mass
76		ATS4m	ATS(4, 'm')	2D	moreau-broto autocorrelation of lag 4 weighted by mass
77		ATS5m	ATS(5, 'm')	2D	moreau-broto autocorrelation of lag 5 weighted by mass
78		ATS6m	ATS(6, 'm')	2D	moreau-broto autocorrelation of lag 6 weighted by mass
79		ATS7m	ATS(7, 'm')	2D	moreau-broto autocorrelation of lag 7 weighted by mass
80		ATS8m	ATS(8, 'm')	2D	moreau-broto autocorrelation of lag 8 weighted by mass
81		ATS0v	ATS(0, 'v')	2D	moreau-broto autocorrelation of lag 0 weighted by vdw volume
82		ATS1v	ATS(1, 'v')	2D	moreau-broto autocorrelation of lag 1 weighted by vdw volume
83		ATS2v	ATS(2, 'v')	2D	moreau-broto autocorrelation of lag 2 weighted by vdw volume
84		ATS3v	ATS(3, 'v')	2D	moreau-broto autocorrelation of lag 3 weighted by vdw volume
85		ATS4v	ATS(4, 'v')	2D	moreau-broto autocorrelation of lag 4 weighted by vdw volume
86		ATS5v	ATS(5, 'v')	2D	moreau-broto autocorrelation of lag 5 weighted by vdw volume
87		ATS6v	ATS(6, 'v')	2D	moreau-broto autocorrelation of lag 6 weighted by vdw volume
88		ATS7v	ATS(7, 'v')	2D	moreau-broto autocorrelation of lag 7 weighted by vdw volume
89		ATS8v	ATS(8, 'v')	2D	moreau-broto autocorrelation of lag 8 weighted by vdw volume
90		ATS0se	ATS(0, 'se')	2D	moreau-broto autocorrelation of lag 0 weighted by sanderson EN
91		ATS1se	ATS(1, 'se')	2D	moreau-broto autocorrelation of lag 1 weighted by sanderson EN
92		ATS2se	ATS(2, 'se')	2D	moreau-broto autocorrelation of lag 2 weighted by sanderson EN
93		ATS3se	ATS(3, 'se')	2D	moreau-broto autocorrelation of lag 3 weighted by sanderson EN
94		ATS4se	ATS(4, 'se')	2D	moreau-broto autocorrelation of lag 4 weighted by sanderson EN
95		ATS5se	ATS(5, 'se')	2D	moreau-broto autocorrelation of lag 5 weighted by sanderson EN
96		ATS6se	ATS(6, 'se')	2D	moreau-broto autocorrelation of lag 6 weighted by sanderson EN
97		ATS7se	ATS(7, 'se')	2D	moreau-broto autocorrelation of lag 7 weighted by sanderson EN
98		ATS8se	ATS(8, 'se')	2D	moreau-broto autocorrelation of lag 8 weighted by sanderson EN
99		ATS0pe	ATS(0, 'pe')	2D	moreau-broto autocorrelation of lag 0 weighted by pauling EN
100		ATS1pe	ATS(1, 'pe')	2D	moreau-broto autocorrelation of lag 1 weighted by pauling EN
101		ATS2pe	ATS(2, 'pe')	2D	moreau-broto autocorrelation of lag 2 weighted by pauling EN
102		ATS3pe	ATS(3, 'pe')	2D	moreau-broto autocorrelation of lag 3 weighted by pauling EN
103		ATS4pe	ATS(4, 'pe')	2D	moreau-broto autocorrelation of lag 4 weighted by pauling EN
104		ATS5pe	ATS(5, 'pe')	2D	moreau-broto autocorrelation of lag 5 weighted by pauling EN
105		ATS6pe	ATS(6, 'pe')	2D	moreau-broto autocorrelation of lag 6 weighted by pauling EN
106		ATS7pe	ATS(7, 'pe')	2D	moreau-broto autocorrelation of lag 7 weighted by pauling EN
107		ATS8pe	ATS(8, 'pe')	2D	moreau-broto autocorrelation of lag 8 weighted by pauling EN
108		ATS0are	ATS(0, 'are')	2D	moreau-broto autocorrelation of lag 0 weighted by allred-rocow EN
109		ATS1are	ATS(1, 'are')	2D	moreau-broto autocorrelation of lag 1 weighted by allred-rocow EN
110		ATS2are	ATS(2, 'are')	2D	moreau-broto autocorrelation of lag 2 weighted by allred-rocow EN
111		ATS3are	ATS(3, 'are')	2D	moreau-broto autocorrelation of lag 3 weighted by allred-rocow EN
112		ATS4are	ATS(4, 'are')	2D	moreau-broto autocorrelation of lag 4 weighted by allred-rocow EN
113		ATS5are	ATS(5, 'are')	2D	moreau-broto autocorrelation of lag 5 weighted by allred-rocow EN
114		ATS6are	ATS(6, 'are')	2D	moreau-broto autocorrelation of lag 6 weighted by allred-rocow EN
115		ATS7are	ATS(7, 'are')	2D	moreau-broto autocorrelation of lag 7 weighted by allred-rocow EN
116		ATS8are	ATS(8, 'are')	2D	moreau-broto autocorrelation of lag 8 weighted by allred-rocow EN
117		ATS0p	ATS(0, 'p')	2D	moreau-broto autocorrelation of lag 0 weighted by polarizability
118		ATS1p	ATS(1, 'p')	2D	moreau-broto autocorrelation of lag 1 weighted by polarizability
119		ATS2p	ATS(2, 'p')	2D	moreau-broto autocorrelation of lag 2 weighted by polarizability
120		ATS3p	ATS(3, 'p')	2D	moreau-broto autocorrelation of lag 3 weighted by polarizability
121		ATS4p	ATS(4, 'p')	2D	moreau-broto autocorrelation of lag 4 weighted by polarizability
122		ATS5p	ATS(5, 'p')	2D	moreau-broto autocorrelation of lag 5 weighted by polarizability
123		ATS6p	ATS(6, 'p')	2D	moreau-broto autocorrelation of lag 6 weighted by polarizability
124		ATS7p	ATS(7, 'p')	2D	moreau-broto autocorrelation of lag 7 weighted by polarizability
125		ATS8p	ATS(8, 'p')	2D	moreau-broto autocorrelation of lag 8 weighted by polarizability
126		ATS0i	ATS(0, 'i')	2D	moreau-broto autocorrelation of lag 0 weighted by ionization potential
127		ATS1i	ATS(1, 'i')	2D	moreau-broto autocorrelation of lag 1 weighted by ionization potential
128		ATS2i	ATS(2, 'i')	2D	moreau-broto autocorrelation of lag 2 weighted by ionization potential
129		ATS3i	ATS(3, 'i')	2D	moreau-broto autocorrelation of lag 3 weighted by ionization potential
130		ATS4i	ATS(4, 'i')	2D	moreau-broto autocorrelation of lag 4 weighted by ionization potential
131		ATS5i	ATS(5, 'i')	2D	moreau-broto autocorrelation of lag 5 weighted by ionization potential
132		ATS6i	ATS(6, 'i')	2D	moreau-broto autocorrelation of lag 6 weighted by ionization potential
133		ATS7i	ATS(7, 'i')	2D	moreau-broto autocorrelation of lag 7 weighted by ionization potential
134		ATS8i	ATS(8, 'i')	2D	moreau-broto autocorrelation of lag 8 weighted by ionization potential
135		AATS0dv	AATS(0, 'dv')	2D	averaged moreau-broto autocorrelation of lag 0 weighted by valence electrons
136		AATS1dv	AATS(1, 'dv')	2D	averaged moreau-broto autocorrelation of lag 1 weighted by valence electrons
137		AATS2dv	AATS(2, 'dv')	2D	averaged moreau-broto autocorrelation of lag 2 weighted by valence electrons
138		AATS3dv	AATS(3, 'dv')	2D	averaged moreau-broto autocorrelation of lag 3 weighted by valence electrons
139		AATS4dv	AATS(4, 'dv')	2D	averaged moreau-broto autocorrelation of lag 4 weighted by valence electrons
140		AATS5dv	AATS(5, 'dv')	2D	averaged moreau-broto autocorrelation of lag 5 weighted by valence electrons
141		AATS6dv	AATS(6, 'dv')	2D	averaged moreau-broto autocorrelation of lag 6 weighted by valence electrons
142		AATS7dv	AATS(7, 'dv')	2D	averaged moreau-broto autocorrelation of lag 7 weighted by valence electrons
143		AATS8dv	AATS(8, 'dv')	2D	averaged moreau-broto autocorrelation of lag 8 weighted by valence electrons
144		AATS0d	AATS(0, 'd')	2D	averaged moreau-broto autocorrelation of lag 0 weighted by sigma electrons
145		AATS1d	AATS(1, 'd')	2D	averaged moreau-broto autocorrelation of lag 1 weighted by sigma electrons
146		AATS2d	AATS(2, 'd')	2D	averaged moreau-broto autocorrelation of lag 2 weighted by sigma electrons
147		AATS3d	AATS(3, 'd')	2D	averaged moreau-broto autocorrelation of lag 3 weighted by sigma electrons
148		AATS4d	AATS(4, 'd')	2D	averaged moreau-broto autocorrelation of lag 4 weighted by sigma electrons
149		AATS5d	AATS(5, 'd')	2D	averaged moreau-broto autocorrelation of lag 5 weighted by sigma electrons
150		AATS6d	AATS(6, 'd')	2D	averaged moreau-broto autocorrelation of lag 6 weighted by sigma electrons
151		AATS7d	AATS(7, 'd')	2D	averaged moreau-broto autocorrelation of lag 7 weighted by sigma electrons
152		AATS8d	AATS(8, 'd')	2D	averaged moreau-broto autocorrelation of lag 8 weighted by sigma electrons
153		AATS0s	AATS(0, 's')	2D	averaged moreau-broto autocorrelation of lag 0 weighted by intrinsic state
154		AATS1s	AATS(1, 's')	2D	averaged moreau-broto autocorrelation of lag 1 weighted by intrinsic state
155		AATS2s	AATS(2, 's')	2D	averaged moreau-broto autocorrelation of lag 2 weighted by intrinsic state
156		AATS3s	AATS(3, 's')	2D	averaged moreau-broto autocorrelation of lag 3 weighted by intrinsic state
157		AATS4s	AATS(4, 's')	2D	averaged moreau-broto autocorrelation of lag 4 weighted by intrinsic state
158		AATS5s	AATS(5, 's')	2D	averaged moreau-broto autocorrelation of lag 5 weighted by intrinsic state
159		AATS6s	AATS(6, 's')	2D	averaged moreau-broto autocorrelation of lag 6 weighted by intrinsic state
160		AATS7s	AATS(7, 's')	2D	averaged moreau-broto autocorrelation of lag 7 weighted by intrinsic state
161		AATS8s	AATS(8, 's')	2D	averaged moreau-broto autocorrelation of lag 8 weighted by intrinsic state
162		AATS0Z	AATS(0, 'Z')	2D	averaged moreau-broto autocorrelation of lag 0 weighted by atomic number
163		AATS1Z	AATS(1, 'Z')	2D	averaged moreau-broto autocorrelation of lag 1 weighted by atomic number
164		AATS2Z	AATS(2, 'Z')	2D	averaged moreau-broto autocorrelation of lag 2 weighted by atomic number
165		AATS3Z	AATS(3, 'Z')	2D	averaged moreau-broto autocorrelation of lag 3 weighted by atomic number
166		AATS4Z	AATS(4, 'Z')	2D	averaged moreau-broto autocorrelation of lag 4 weighted by atomic number
167		AATS5Z	AATS(5, 'Z')	2D	averaged moreau-broto autocorrelation of lag 5 weighted by atomic number
168		AATS6Z	AATS(6, 'Z')	2D	averaged moreau-broto autocorrelation of lag 6 weighted by atomic number
169		AATS7Z	AATS(7, 'Z')	2D	averaged moreau-broto autocorrelation of lag 7 weighted by atomic number
170		AATS8Z	AATS(8, 'Z')	2D	averaged moreau-broto autocorrelation of lag 8 weighted by atomic number
171		AATS0m	AATS(0, 'm')	2D	averaged moreau-broto autocorrelation of lag 0 weighted by mass
172		AATS1m	AATS(1, 'm')	2D	averaged moreau-broto autocorrelation of lag 1 weighted by mass
173		AATS2m	AATS(2, 'm')	2D	averaged moreau-broto autocorrelation of lag 2 weighted by mass
174		AATS3m	AATS(3, 'm')	2D	averaged moreau-broto autocorrelation of lag 3 weighted by mass
175		AATS4m	AATS(4, 'm')	2D	averaged moreau-broto autocorrelation of lag 4 weighted by mass
176		AATS5m	AATS(5, 'm')	2D	averaged moreau-broto autocorrelation of lag 5 weighted by mass
177		AATS6m	AATS(6, 'm')	2D	averaged moreau-broto autocorrelation of lag 6 weighted by mass
178		AATS7m	AATS(7, 'm')	2D	averaged moreau-broto autocorrelation of lag 7 weighted by mass
179		AATS8m	AATS(8, 'm')	2D	averaged moreau-broto autocorrelation of lag 8 weighted by mass
180		AATS0v	AATS(0, 'v')	2D	averaged moreau-broto autocorrelation of lag 0 weighted by vdw volume
181		AATS1v	AATS(1, 'v')	2D	averaged moreau-broto autocorrelation of lag 1 weighted by vdw volume
182		AATS2v	AATS(2, 'v')	2D	averaged moreau-broto autocorrelation of lag 2 weighted by vdw volume
183		AATS3v	AATS(3, 'v')	2D	averaged moreau-broto autocorrelation of lag 3 weighted by vdw volume
184		AATS4v	AATS(4, 'v')	2D	averaged moreau-broto autocorrelation of lag 4 weighted by vdw volume
185		AATS5v	AATS(5, 'v')	2D	averaged moreau-broto autocorrelation of lag 5 weighted by vdw volume
186		AATS6v	AATS(6, 'v')	2D	averaged moreau-broto autocorrelation of lag 6 weighted by vdw volume
187		AATS7v	AATS(7, 'v')	2D	averaged moreau-broto autocorrelation of lag 7 weighted by vdw volume
188		AATS8v	AATS(8, 'v')	2D	averaged moreau-broto autocorrelation of lag 8 weighted by vdw volume
189		AATS0se	AATS(0, 'se')	2D	averaged moreau-broto autocorrelation of lag 0 weighted by sanderson EN
190		AATS1se	AATS(1, 'se')	2D	averaged moreau-broto autocorrelation of lag 1 weighted by sanderson EN
191		AATS2se	AATS(2, 'se')	2D	averaged moreau-broto autocorrelation of lag 2 weighted by sanderson EN
192		AATS3se	AATS(3, 'se')	2D	averaged moreau-broto autocorrelation of lag 3 weighted by sanderson EN
193		AATS4se	AATS(4, 'se')	2D	averaged moreau-broto autocorrelation of lag 4 weighted by sanderson EN
194		AATS5se	AATS(5, 'se')	2D	averaged moreau-broto autocorrelation of lag 5 weighted by sanderson EN
195		AATS6se	AATS(6, 'se')	2D	averaged moreau-broto autocorrelation of lag 6 weighted by sanderson EN
196		AATS7se	AATS(7, 'se')	2D	averaged moreau-broto autocorrelation of lag 7 weighted by sanderson EN
197		AATS8se	AATS(8, 'se')	2D	averaged moreau-broto autocorrelation of lag 8 weighted by sanderson EN
198		AATS0pe	AATS(0, 'pe')	2D	averaged moreau-broto autocorrelation of lag 0 weighted by pauling EN
199		AATS1pe	AATS(1, 'pe')	2D	averaged moreau-broto autocorrelation of lag 1 weighted by pauling EN
200		AATS2pe	AATS(2, 'pe')	2D	averaged moreau-broto autocorrelation of lag 2 weighted by pauling EN
201		AATS3pe	AATS(3, 'pe')	2D	averaged moreau-broto autocorrelation of lag 3 weighted by pauling EN
202		AATS4pe	AATS(4, 'pe')	2D	averaged moreau-broto autocorrelation of lag 4 weighted by pauling EN
203		AATS5pe	AATS(5, 'pe')	2D	averaged moreau-broto autocorrelation of lag 5 weighted by pauling EN
204		AATS6pe	AATS(6, 'pe')	2D	averaged moreau-broto autocorrelation of lag 6 weighted by pauling EN
205		AATS7pe	AATS(7, 'pe')	2D	averaged moreau-broto autocorrelation of lag 7 weighted by pauling EN
206		AATS8pe	AATS(8, 'pe')	2D	averaged moreau-broto autocorrelation of lag 8 weighted by pauling EN
207		AATS0are	AATS(0, 'are')	2D	averaged moreau-broto autocorrelation of lag 0 weighted by allred-rocow EN
208		AATS1are	AATS(1, 'are')	2D	averaged moreau-broto autocorrelation of lag 1 weighted by allred-rocow EN
209		AATS2are	AATS(2, 'are')	2D	averaged moreau-broto autocorrelation of lag 2 weighted by allred-rocow EN
210		AATS3are	AATS(3, 'are')	2D	averaged moreau-broto autocorrelation of lag 3 weighted by allred-rocow EN
211		AATS4are	AATS(4, 'are')	2D	averaged moreau-broto autocorrelation of lag 4 weighted by allred-rocow EN
212		AATS5are	AATS(5, 'are')	2D	averaged moreau-broto autocorrelation of lag 5 weighted by allred-rocow EN
213		AATS6are	AATS(6, 'are')	2D	averaged moreau-broto autocorrelation of lag 6 weighted by allred-rocow EN
214		AATS7are	AATS(7, 'are')	2D	averaged moreau-broto autocorrelation of lag 7 weighted by allred-rocow EN
215		AATS8are	AATS(8, 'are')	2D	averaged moreau-broto autocorrelation of lag 8 weighted by allred-rocow EN
216		AATS0p	AATS(0, 'p')	2D	averaged moreau-broto autocorrelation of lag 0 weighted by polarizability
217		AATS1p	AATS(1, 'p')	2D	averaged moreau-broto autocorrelation of lag 1 weighted by polarizability
218		AATS2p	AATS(2, 'p')	2D	averaged moreau-broto autocorrelation of lag 2 weighted by polarizability
219		AATS3p	AATS(3, 'p')	2D	averaged moreau-broto autocorrelation of lag 3 weighted by polarizability
220		AATS4p	AATS(4, 'p')	2D	averaged moreau-broto autocorrelation of lag 4 weighted by polarizability
221		AATS5p	AATS(5, 'p')	2D	averaged moreau-broto autocorrelation of lag 5 weighted by polarizability
222		AATS6p	AATS(6, 'p')	2D	averaged moreau-broto autocorrelation of lag 6 weighted by polarizability
223		AATS7p	AATS(7, 'p')	2D	averaged moreau-broto autocorrelation of lag 7 weighted by polarizability
224		AATS8p	AATS(8, 'p')	2D	averaged moreau-broto autocorrelation of lag 8 weighted by polarizability
225		AATS0i	AATS(0, 'i')	2D	averaged moreau-broto autocorrelation of lag 0 weighted by ionization potential
226		AATS1i	AATS(1, 'i')	2D	averaged moreau-broto autocorrelation of lag 1 weighted by ionization potential
227		AATS2i	AATS(2, 'i')	2D	averaged moreau-broto autocorrelation of lag 2 weighted by ionization potential
228		AATS3i	AATS(3, 'i')	2D	averaged moreau-broto autocorrelation of lag 3 weighted by ionization potential
229		AATS4i	AATS(4, 'i')	2D	averaged moreau-broto autocorrelation of lag 4 weighted by ionization potential
230		AATS5i	AATS(5, 'i')	2D	averaged moreau-broto autocorrelation of lag 5 weighted by ionization potential
231		AATS6i	AATS(6, 'i')	2D	averaged moreau-broto autocorrelation of lag 6 weighted by ionization potential
232		AATS7i	AATS(7, 'i')	2D	averaged moreau-broto autocorrelation of lag 7 weighted by ionization potential
233		AATS8i	AATS(8, 'i')	2D	averaged moreau-broto autocorrelation of lag 8 weighted by ionization potential
234		ATSC0c	ATSC(0, 'c')	2D	centered moreau-broto autocorrelation of lag 0 weighted by gasteiger charge
235		ATSC1c	ATSC(1, 'c')	2D	centered moreau-broto autocorrelation of lag 1 weighted by gasteiger charge
236		ATSC2c	ATSC(2, 'c')	2D	centered moreau-broto autocorrelation of lag 2 weighted by gasteiger charge
237		ATSC3c	ATSC(3, 'c')	2D	centered moreau-broto autocorrelation of lag 3 weighted by gasteiger charge
238		ATSC4c	ATSC(4, 'c')	2D	centered moreau-broto autocorrelation of lag 4 weighted by gasteiger charge
239		ATSC5c	ATSC(5, 'c')	2D	centered moreau-broto autocorrelation of lag 5 weighted by gasteiger charge
240		ATSC6c	ATSC(6, 'c')	2D	centered moreau-broto autocorrelation of lag 6 weighted by gasteiger charge
241		ATSC7c	ATSC(7, 'c')	2D	centered moreau-broto autocorrelation of lag 7 weighted by gasteiger charge
242		ATSC8c	ATSC(8, 'c')	2D	centered moreau-broto autocorrelation of lag 8 weighted by gasteiger charge
243		ATSC0dv	ATSC(0, 'dv')	2D	centered moreau-broto autocorrelation of lag 0 weighted by valence electrons
244		ATSC1dv	ATSC(1, 'dv')	2D	centered moreau-broto autocorrelation of lag 1 weighted by valence electrons
245		ATSC2dv	ATSC(2, 'dv')	2D	centered moreau-broto autocorrelation of lag 2 weighted by valence electrons
246		ATSC3dv	ATSC(3, 'dv')	2D	centered moreau-broto autocorrelation of lag 3 weighted by valence electrons
247		ATSC4dv	ATSC(4, 'dv')	2D	centered moreau-broto autocorrelation of lag 4 weighted by valence electrons
248		ATSC5dv	ATSC(5, 'dv')	2D	centered moreau-broto autocorrelation of lag 5 weighted by valence electrons
249		ATSC6dv	ATSC(6, 'dv')	2D	centered moreau-broto autocorrelation of lag 6 weighted by valence electrons
250		ATSC7dv	ATSC(7, 'dv')	2D	centered moreau-broto autocorrelation of lag 7 weighted by valence electrons
251		ATSC8dv	ATSC(8, 'dv')	2D	centered moreau-broto autocorrelation of lag 8 weighted by valence electrons
252		ATSC0d	ATSC(0, 'd')	2D	centered moreau-broto autocorrelation of lag 0 weighted by sigma electrons
253		ATSC1d	ATSC(1, 'd')	2D	centered moreau-broto autocorrelation of lag 1 weighted by sigma electrons
254		ATSC2d	ATSC(2, 'd')	2D	centered moreau-broto autocorrelation of lag 2 weighted by sigma electrons
255		ATSC3d	ATSC(3, 'd')	2D	centered moreau-broto autocorrelation of lag 3 weighted by sigma electrons
256		ATSC4d	ATSC(4, 'd')	2D	centered moreau-broto autocorrelation of lag 4 weighted by sigma electrons
257		ATSC5d	ATSC(5, 'd')	2D	centered moreau-broto autocorrelation of lag 5 weighted by sigma electrons
258		ATSC6d	ATSC(6, 'd')	2D	centered moreau-broto autocorrelation of lag 6 weighted by sigma electrons
259		ATSC7d	ATSC(7, 'd')	2D	centered moreau-broto autocorrelation of lag 7 weighted by sigma electrons
260		ATSC8d	ATSC(8, 'd')	2D	centered moreau-broto autocorrelation of lag 8 weighted by sigma electrons
261		ATSC0s	ATSC(0, 's')	2D	centered moreau-broto autocorrelation of lag 0 weighted by intrinsic state
262		ATSC1s	ATSC(1, 's')	2D	centered moreau-broto autocorrelation of lag 1 weighted by intrinsic state
263		ATSC2s	ATSC(2, 's')	2D	centered moreau-broto autocorrelation of lag 2 weighted by intrinsic state
264		ATSC3s	ATSC(3, 's')	2D	centered moreau-broto autocorrelation of lag 3 weighted by intrinsic state
265		ATSC4s	ATSC(4, 's')	2D	centered moreau-broto autocorrelation of lag 4 weighted by intrinsic state
266		ATSC5s	ATSC(5, 's')	2D	centered moreau-broto autocorrelation of lag 5 weighted by intrinsic state
267		ATSC6s	ATSC(6, 's')	2D	centered moreau-broto autocorrelation of lag 6 weighted by intrinsic state
268		ATSC7s	ATSC(7, 's')	2D	centered moreau-broto autocorrelation of lag 7 weighted by intrinsic state
269		ATSC8s	ATSC(8, 's')	2D	centered moreau-broto autocorrelation of lag 8 weighted by intrinsic state
270		ATSC0Z	ATSC(0, 'Z')	2D	centered moreau-broto autocorrelation of lag 0 weighted by atomic number
271		ATSC1Z	ATSC(1, 'Z')	2D	centered moreau-broto autocorrelation of lag 1 weighted by atomic number
272		ATSC2Z	ATSC(2, 'Z')	2D	centered moreau-broto autocorrelation of lag 2 weighted by atomic number
273		ATSC3Z	ATSC(3, 'Z')	2D	centered moreau-broto autocorrelation of lag 3 weighted by atomic number
274		ATSC4Z	ATSC(4, 'Z')	2D	centered moreau-broto autocorrelation of lag 4 weighted by atomic number
275		ATSC5Z	ATSC(5, 'Z')	2D	centered moreau-broto autocorrelation of lag 5 weighted by atomic number
276		ATSC6Z	ATSC(6, 'Z')	2D	centered moreau-broto autocorrelation of lag 6 weighted by atomic number
277		ATSC7Z	ATSC(7, 'Z')	2D	centered moreau-broto autocorrelation of lag 7 weighted by atomic number
278		ATSC8Z	ATSC(8, 'Z')	2D	centered moreau-broto autocorrelation of lag 8 weighted by atomic number
279		ATSC0m	ATSC(0, 'm')	2D	centered moreau-broto autocorrelation of lag 0 weighted by mass
280		ATSC1m	ATSC(1, 'm')	2D	centered moreau-broto autocorrelation of lag 1 weighted by mass
281		ATSC2m	ATSC(2, 'm')	2D	centered moreau-broto autocorrelation of lag 2 weighted by mass
282		ATSC3m	ATSC(3, 'm')	2D	centered moreau-broto autocorrelation of lag 3 weighted by mass
283		ATSC4m	ATSC(4, 'm')	2D	centered moreau-broto autocorrelation of lag 4 weighted by mass
284		ATSC5m	ATSC(5, 'm')	2D	centered moreau-broto autocorrelation of lag 5 weighted by mass
285		ATSC6m	ATSC(6, 'm')	2D	centered moreau-broto autocorrelation of lag 6 weighted by mass
286		ATSC7m	ATSC(7, 'm')	2D	centered moreau-broto autocorrelation of lag 7 weighted by mass
287		ATSC8m	ATSC(8, 'm')	2D	centered moreau-broto autocorrelation of lag 8 weighted by mass
288		ATSC0v	ATSC(0, 'v')	2D	centered moreau-broto autocorrelation of lag 0 weighted by vdw volume
289		ATSC1v	ATSC(1, 'v')	2D	centered moreau-broto autocorrelation of lag 1 weighted by vdw volume
290		ATSC2v	ATSC(2, 'v')	2D	centered moreau-broto autocorrelation of lag 2 weighted by vdw volume
291		ATSC3v	ATSC(3, 'v')	2D	centered moreau-broto autocorrelation of lag 3 weighted by vdw volume
292		ATSC4v	ATSC(4, 'v')	2D	centered moreau-broto autocorrelation of lag 4 weighted by vdw volume
293		ATSC5v	ATSC(5, 'v')	2D	centered moreau-broto autocorrelation of lag 5 weighted by vdw volume
294		ATSC6v	ATSC(6, 'v')	2D	centered moreau-broto autocorrelation of lag 6 weighted by vdw volume
295		ATSC7v	ATSC(7, 'v')	2D	centered moreau-broto autocorrelation of lag 7 weighted by vdw volume
296		ATSC8v	ATSC(8, 'v')	2D	centered moreau-broto autocorrelation of lag 8 weighted by vdw volume
297		ATSC0se	ATSC(0, 'se')	2D	centered moreau-broto autocorrelation of lag 0 weighted by sanderson EN
298		ATSC1se	ATSC(1, 'se')	2D	centered moreau-broto autocorrelation of lag 1 weighted by sanderson EN
299		ATSC2se	ATSC(2, 'se')	2D	centered moreau-broto autocorrelation of lag 2 weighted by sanderson EN
300		ATSC3se	ATSC(3, 'se')	2D	centered moreau-broto autocorrelation of lag 3 weighted by sanderson EN
301		ATSC4se	ATSC(4, 'se')	2D	centered moreau-broto autocorrelation of lag 4 weighted by sanderson EN
302		ATSC5se	ATSC(5, 'se')	2D	centered moreau-broto autocorrelation of lag 5 weighted by sanderson EN
303		ATSC6se	ATSC(6, 'se')	2D	centered moreau-broto autocorrelation of lag 6 weighted by sanderson EN
304		ATSC7se	ATSC(7, 'se')	2D	centered moreau-broto autocorrelation of lag 7 weighted by sanderson EN
305		ATSC8se	ATSC(8, 'se')	2D	centered moreau-broto autocorrelation of lag 8 weighted by sanderson EN
306		ATSC0pe	ATSC(0, 'pe')	2D	centered moreau-broto autocorrelation of lag 0 weighted by pauling EN
307		ATSC1pe	ATSC(1, 'pe')	2D	centered moreau-broto autocorrelation of lag 1 weighted by pauling EN
308		ATSC2pe	ATSC(2, 'pe')	2D	centered moreau-broto autocorrelation of lag 2 weighted by pauling EN
309		ATSC3pe	ATSC(3, 'pe')	2D	centered moreau-broto autocorrelation of lag 3 weighted by pauling EN
310		ATSC4pe	ATSC(4, 'pe')	2D	centered moreau-broto autocorrelation of lag 4 weighted by pauling EN
311		ATSC5pe	ATSC(5, 'pe')	2D	centered moreau-broto autocorrelation of lag 5 weighted by pauling EN
312		ATSC6pe	ATSC(6, 'pe')	2D	centered moreau-broto autocorrelation of lag 6 weighted by pauling EN
313		ATSC7pe	ATSC(7, 'pe')	2D	centered moreau-broto autocorrelation of lag 7 weighted by pauling EN
314		ATSC8pe	ATSC(8, 'pe')	2D	centered moreau-broto autocorrelation of lag 8 weighted by pauling EN
315		ATSC0are	ATSC(0, 'are')	2D	centered moreau-broto autocorrelation of lag 0 weighted by allred-rocow EN
316		ATSC1are	ATSC(1, 'are')	2D	centered moreau-broto autocorrelation of lag 1 weighted by allred-rocow EN
317		ATSC2are	ATSC(2, 'are')	2D	centered moreau-broto autocorrelation of lag 2 weighted by allred-rocow EN
318		ATSC3are	ATSC(3, 'are')	2D	centered moreau-broto autocorrelation of lag 3 weighted by allred-rocow EN
319		ATSC4are	ATSC(4, 'are')	2D	centered moreau-broto autocorrelation of lag 4 weighted by allred-rocow EN
320		ATSC5are	ATSC(5, 'are')	2D	centered moreau-broto autocorrelation of lag 5 weighted by allred-rocow EN
321		ATSC6are	ATSC(6, 'are')	2D	centered moreau-broto autocorrelation of lag 6 weighted by allred-rocow EN
322		ATSC7are	ATSC(7, 'are')	2D	centered moreau-broto autocorrelation of lag 7 weighted by allred-rocow EN
323		ATSC8are	ATSC(8, 'are')	2D	centered moreau-broto autocorrelation of lag 8 weighted by allred-rocow EN
324		ATSC0p	ATSC(0, 'p')	2D	centered moreau-broto autocorrelation of lag 0 weighted by polarizability
325		ATSC1p	ATSC(1, 'p')	2D	centered moreau-broto autocorrelation of lag 1 weighted by polarizability
326		ATSC2p	ATSC(2, 'p')	2D	centered moreau-broto autocorrelation of lag 2 weighted by polarizability
327		ATSC3p	ATSC(3, 'p')	2D	centered moreau-broto autocorrelation of lag 3 weighted by polarizability
328		ATSC4p	ATSC(4, 'p')	2D	centered moreau-broto autocorrelation of lag 4 weighted by polarizability
329		ATSC5p	ATSC(5, 'p')	2D	centered moreau-broto autocorrelation of lag 5 weighted by polarizability
330		ATSC6p	ATSC(6, 'p')	2D	centered moreau-broto autocorrelation of lag 6 weighted by polarizability
331		ATSC7p	ATSC(7, 'p')	2D	centered moreau-broto autocorrelation of lag 7 weighted by polarizability
332		ATSC8p	ATSC(8, 'p')	2D	centered moreau-broto autocorrelation of lag 8 weighted by polarizability
333		ATSC0i	ATSC(0, 'i')	2D	centered moreau-broto autocorrelation of lag 0 weighted by ionization potential
334		ATSC1i	ATSC(1, 'i')	2D	centered moreau-broto autocorrelation of lag 1 weighted by ionization potential
335		ATSC2i	ATSC(2, 'i')	2D	centered moreau-broto autocorrelation of lag 2 weighted by ionization potential
336		ATSC3i	ATSC(3, 'i')	2D	centered moreau-broto autocorrelation of lag 3 weighted by ionization potential
337		ATSC4i	ATSC(4, 'i')	2D	centered moreau-broto autocorrelation of lag 4 weighted by ionization potential
338		ATSC5i	ATSC(5, 'i')	2D	centered moreau-broto autocorrelation of lag 5 weighted by ionization potential
339		ATSC6i	ATSC(6, 'i')	2D	centered moreau-broto autocorrelation of lag 6 weighted by ionization potential
340		ATSC7i	ATSC(7, 'i')	2D	centered moreau-broto autocorrelation of lag 7 weighted by ionization potential
341		ATSC8i	ATSC(8, 'i')	2D	centered moreau-broto autocorrelation of lag 8 weighted by ionization potential
342		AATSC0c	AATSC(0, 'c')	2D	averaged and centered moreau-broto autocorrelation of lag 0 weighted by gasteiger charge
343		AATSC1c	AATSC(1, 'c')	2D	averaged and centered moreau-broto autocorrelation of lag 1 weighted by gasteiger charge
344		AATSC2c	AATSC(2, 'c')	2D	averaged and centered moreau-broto autocorrelation of lag 2 weighted by gasteiger charge
345		AATSC3c	AATSC(3, 'c')	2D	averaged and centered moreau-broto autocorrelation of lag 3 weighted by gasteiger charge
346		AATSC4c	AATSC(4, 'c')	2D	averaged and centered moreau-broto autocorrelation of lag 4 weighted by gasteiger charge
347		AATSC5c	AATSC(5, 'c')	2D	averaged and centered moreau-broto autocorrelation of lag 5 weighted by gasteiger charge
348		AATSC6c	AATSC(6, 'c')	2D	averaged and centered moreau-broto autocorrelation of lag 6 weighted by gasteiger charge
349		AATSC7c	AATSC(7, 'c')	2D	averaged and centered moreau-broto autocorrelation of lag 7 weighted by gasteiger charge
350		AATSC8c	AATSC(8, 'c')	2D	averaged and centered moreau-broto autocorrelation of lag 8 weighted by gasteiger charge
351		AATSC0dv	AATSC(0, 'dv')	2D	averaged and centered moreau-broto autocorrelation of lag 0 weighted by valence electrons
352		AATSC1dv	AATSC(1, 'dv')	2D	averaged and centered moreau-broto autocorrelation of lag 1 weighted by valence electrons
353		AATSC2dv	AATSC(2, 'dv')	2D	averaged and centered moreau-broto autocorrelation of lag 2 weighted by valence electrons
354		AATSC3dv	AATSC(3, 'dv')	2D	averaged and centered moreau-broto autocorrelation of lag 3 weighted by valence electrons
355		AATSC4dv	AATSC(4, 'dv')	2D	averaged and centered moreau-broto autocorrelation of lag 4 weighted by valence electrons
356		AATSC5dv	AATSC(5, 'dv')	2D	averaged and centered moreau-broto autocorrelation of lag 5 weighted by valence electrons
357		AATSC6dv	AATSC(6, 'dv')	2D	averaged and centered moreau-broto autocorrelation of lag 6 weighted by valence electrons
358		AATSC7dv	AATSC(7, 'dv')	2D	averaged and centered moreau-broto autocorrelation of lag 7 weighted by valence electrons
359		AATSC8dv	AATSC(8, 'dv')	2D	averaged and centered moreau-broto autocorrelation of lag 8 weighted by valence electrons
360		AATSC0d	AATSC(0, 'd')	2D	averaged and centered moreau-broto autocorrelation of lag 0 weighted by sigma electrons
361		AATSC1d	AATSC(1, 'd')	2D	averaged and centered moreau-broto autocorrelation of lag 1 weighted by sigma electrons
362		AATSC2d	AATSC(2, 'd')	2D	averaged and centered moreau-broto autocorrelation of lag 2 weighted by sigma electrons
363		AATSC3d	AATSC(3, 'd')	2D	averaged and centered moreau-broto autocorrelation of lag 3 weighted by sigma electrons
364		AATSC4d	AATSC(4, 'd')	2D	averaged and centered moreau-broto autocorrelation of lag 4 weighted by sigma electrons
365		AATSC5d	AATSC(5, 'd')	2D	averaged and centered moreau-broto autocorrelation of lag 5 weighted by sigma electrons
366		AATSC6d	AATSC(6, 'd')	2D	averaged and centered moreau-broto autocorrelation of lag 6 weighted by sigma electrons
367		AATSC7d	AATSC(7, 'd')	2D	averaged and centered moreau-broto autocorrelation of lag 7 weighted by sigma electrons
368		AATSC8d	AATSC(8, 'd')	2D	averaged and centered moreau-broto autocorrelation of lag 8 weighted by sigma electrons
369		AATSC0s	AATSC(0, 's')	2D	averaged and centered moreau-broto autocorrelation of lag 0 weighted by intrinsic state
370		AATSC1s	AATSC(1, 's')	2D	averaged and centered moreau-broto autocorrelation of lag 1 weighted by intrinsic state
371		AATSC2s	AATSC(2, 's')	2D	averaged and centered moreau-broto autocorrelation of lag 2 weighted by intrinsic state
372		AATSC3s	AATSC(3, 's')	2D	averaged and centered moreau-broto autocorrelation of lag 3 weighted by intrinsic state
373		AATSC4s	AATSC(4, 's')	2D	averaged and centered moreau-broto autocorrelation of lag 4 weighted by intrinsic state
374		AATSC5s	AATSC(5, 's')	2D	averaged and centered moreau-broto autocorrelation of lag 5 weighted by intrinsic state
375		AATSC6s	AATSC(6, 's')	2D	averaged and centered moreau-broto autocorrelation of lag 6 weighted by intrinsic state
376		AATSC7s	AATSC(7, 's')	2D	averaged and centered moreau-broto autocorrelation of lag 7 weighted by intrinsic state
377		AATSC8s	AATSC(8, 's')	2D	averaged and centered moreau-broto autocorrelation of lag 8 weighted by intrinsic state
378		AATSC0Z	AATSC(0, 'Z')	2D	averaged and centered moreau-broto autocorrelation of lag 0 weighted by atomic number
379		AATSC1Z	AATSC(1, 'Z')	2D	averaged and centered moreau-broto autocorrelation of lag 1 weighted by atomic number
380		AATSC2Z	AATSC(2, 'Z')	2D	averaged and centered moreau-broto autocorrelation of lag 2 weighted by atomic number
381		AATSC3Z	AATSC(3, 'Z')	2D	averaged and centered moreau-broto autocorrelation of lag 3 weighted by atomic number
382		AATSC4Z	AATSC(4, 'Z')	2D	averaged and centered moreau-broto autocorrelation of lag 4 weighted by atomic number
383		AATSC5Z	AATSC(5, 'Z')	2D	averaged and centered moreau-broto autocorrelation of lag 5 weighted by atomic number
384		AATSC6Z	AATSC(6, 'Z')	2D	averaged and centered moreau-broto autocorrelation of lag 6 weighted by atomic number
385		AATSC7Z	AATSC(7, 'Z')	2D	averaged and centered moreau-broto autocorrelation of lag 7 weighted by atomic number
386		AATSC8Z	AATSC(8, 'Z')	2D	averaged and centered moreau-broto autocorrelation of lag 8 weighted by atomic number
387		AATSC0m	AATSC(0, 'm')	2D	averaged and centered moreau-broto autocorrelation of lag 0 weighted by mass
388		AATSC1m	AATSC(1, 'm')	2D	averaged and centered moreau-broto autocorrelation of lag 1 weighted by mass
389		AATSC2m	AATSC(2, 'm')	2D	averaged and centered moreau-broto autocorrelation of lag 2 weighted by mass
390		AATSC3m	AATSC(3, 'm')	2D	averaged and centered moreau-broto autocorrelation of lag 3 weighted by mass
391		AATSC4m	AATSC(4, 'm')	2D	averaged and centered moreau-broto autocorrelation of lag 4 weighted by mass
392		AATSC5m	AATSC(5, 'm')	2D	averaged and centered moreau-broto autocorrelation of lag 5 weighted by mass
393		AATSC6m	AATSC(6, 'm')	2D	averaged and centered moreau-broto autocorrelation of lag 6 weighted by mass
394		AATSC7m	AATSC(7, 'm')	2D	averaged and centered moreau-broto autocorrelation of lag 7 weighted by mass
395		AATSC8m	AATSC(8, 'm')	2D	averaged and centered moreau-broto autocorrelation of lag 8 weighted by mass
396		AATSC0v	AATSC(0, 'v')	2D	averaged and centered moreau-broto autocorrelation of lag 0 weighted by vdw volume
397		AATSC1v	AATSC(1, 'v')	2D	averaged and centered moreau-broto autocorrelation of lag 1 weighted by vdw volume
398		AATSC2v	AATSC(2, 'v')	2D	averaged and centered moreau-broto autocorrelation of lag 2 weighted by vdw volume
399		AATSC3v	AATSC(3, 'v')	2D	averaged and centered moreau-broto autocorrelation of lag 3 weighted by vdw volume
400		AATSC4v	AATSC(4, 'v')	2D	averaged and centered moreau-broto autocorrelation of lag 4 weighted by vdw volume
401		AATSC5v	AATSC(5, 'v')	2D	averaged and centered moreau-broto autocorrelation of lag 5 weighted by vdw volume
402		AATSC6v	AATSC(6, 'v')	2D	averaged and centered moreau-broto autocorrelation of lag 6 weighted by vdw volume
403		AATSC7v	AATSC(7, 'v')	2D	averaged and centered moreau-broto autocorrelation of lag 7 weighted by vdw volume
404		AATSC8v	AATSC(8, 'v')	2D	averaged and centered moreau-broto autocorrelation of lag 8 weighted by vdw volume
405		AATSC0se	AATSC(0, 'se')	2D	averaged and centered moreau-broto autocorrelation of lag 0 weighted by sanderson EN
406		AATSC1se	AATSC(1, 'se')	2D	averaged and centered moreau-broto autocorrelation of lag 1 weighted by sanderson EN
407		AATSC2se	AATSC(2, 'se')	2D	averaged and centered moreau-broto autocorrelation of lag 2 weighted by sanderson EN
408		AATSC3se	AATSC(3, 'se')	2D	averaged and centered moreau-broto autocorrelation of lag 3 weighted by sanderson EN
409		AATSC4se	AATSC(4, 'se')	2D	averaged and centered moreau-broto autocorrelation of lag 4 weighted by sanderson EN
410		AATSC5se	AATSC(5, 'se')	2D	averaged and centered moreau-broto autocorrelation of lag 5 weighted by sanderson EN
411		AATSC6se	AATSC(6, 'se')	2D	averaged and centered moreau-broto autocorrelation of lag 6 weighted by sanderson EN
412		AATSC7se	AATSC(7, 'se')	2D	averaged and centered moreau-broto autocorrelation of lag 7 weighted by sanderson EN
413		AATSC8se	AATSC(8, 'se')	2D	averaged and centered moreau-broto autocorrelation of lag 8 weighted by sanderson EN
414		AATSC0pe	AATSC(0, 'pe')	2D	averaged and centered moreau-broto autocorrelation of lag 0 weighted by pauling EN
415		AATSC1pe	AATSC(1, 'pe')	2D	averaged and centered moreau-broto autocorrelation of lag 1 weighted by pauling EN
416		AATSC2pe	AATSC(2, 'pe')	2D	averaged and centered moreau-broto autocorrelation of lag 2 weighted by pauling EN
417		AATSC3pe	AATSC(3, 'pe')	2D	averaged and centered moreau-broto autocorrelation of lag 3 weighted by pauling EN
418		AATSC4pe	AATSC(4, 'pe')	2D	averaged and centered moreau-broto autocorrelation of lag 4 weighted by pauling EN
419		AATSC5pe	AATSC(5, 'pe')	2D	averaged and centered moreau-broto autocorrelation of lag 5 weighted by pauling EN
420		AATSC6pe	AATSC(6, 'pe')	2D	averaged and centered moreau-broto autocorrelation of lag 6 weighted by pauling EN
421		AATSC7pe	AATSC(7, 'pe')	2D	averaged and centered moreau-broto autocorrelation of lag 7 weighted by pauling EN
422		AATSC8pe	AATSC(8, 'pe')	2D	averaged and centered moreau-broto autocorrelation of lag 8 weighted by pauling EN
423		AATSC0are	AATSC(0, 'are')	2D	averaged and centered moreau-broto autocorrelation of lag 0 weighted by allred-rocow EN
424		AATSC1are	AATSC(1, 'are')	2D	averaged and centered moreau-broto autocorrelation of lag 1 weighted by allred-rocow EN
425		AATSC2are	AATSC(2, 'are')	2D	averaged and centered moreau-broto autocorrelation of lag 2 weighted by allred-rocow EN
426		AATSC3are	AATSC(3, 'are')	2D	averaged and centered moreau-broto autocorrelation of lag 3 weighted by allred-rocow EN
427		AATSC4are	AATSC(4, 'are')	2D	averaged and centered moreau-broto autocorrelation of lag 4 weighted by allred-rocow EN
428		AATSC5are	AATSC(5, 'are')	2D	averaged and centered moreau-broto autocorrelation of lag 5 weighted by allred-rocow EN
429		AATSC6are	AATSC(6, 'are')	2D	averaged and centered moreau-broto autocorrelation of lag 6 weighted by allred-rocow EN
430		AATSC7are	AATSC(7, 'are')	2D	averaged and centered moreau-broto autocorrelation of lag 7 weighted by allred-rocow EN
431		AATSC8are	AATSC(8, 'are')	2D	averaged and centered moreau-broto autocorrelation of lag 8 weighted by allred-rocow EN
432		AATSC0p	AATSC(0, 'p')	2D	averaged and centered moreau-broto autocorrelation of lag 0 weighted by polarizability
433		AATSC1p	AATSC(1, 'p')	2D	averaged and centered moreau-broto autocorrelation of lag 1 weighted by polarizability
434		AATSC2p	AATSC(2, 'p')	2D	averaged and centered moreau-broto autocorrelation of lag 2 weighted by polarizability
435		AATSC3p	AATSC(3, 'p')	2D	averaged and centered moreau-broto autocorrelation of lag 3 weighted by polarizability
436		AATSC4p	AATSC(4, 'p')	2D	averaged and centered moreau-broto autocorrelation of lag 4 weighted by polarizability
437		AATSC5p	AATSC(5, 'p')	2D	averaged and centered moreau-broto autocorrelation of lag 5 weighted by polarizability
438		AATSC6p	AATSC(6, 'p')	2D	averaged and centered moreau-broto autocorrelation of lag 6 weighted by polarizability
439		AATSC7p	AATSC(7, 'p')	2D	averaged and centered moreau-broto autocorrelation of lag 7 weighted by polarizability
440		AATSC8p	AATSC(8, 'p')	2D	averaged and centered moreau-broto autocorrelation of lag 8 weighted by polarizability
441		AATSC0i	AATSC(0, 'i')	2D	averaged and centered moreau-broto autocorrelation of lag 0 weighted by ionization potential
442		AATSC1i	AATSC(1, 'i')	2D	averaged and centered moreau-broto autocorrelation of lag 1 weighted by ionization potential
443		AATSC2i	AATSC(2, 'i')	2D	averaged and centered moreau-broto autocorrelation of lag 2 weighted by ionization potential
444		AATSC3i	AATSC(3, 'i')	2D	averaged and centered moreau-broto autocorrelation of lag 3 weighted by ionization potential
445		AATSC4i	AATSC(4, 'i')	2D	averaged and centered moreau-broto autocorrelation of lag 4 weighted by ionization potential
446		AATSC5i	AATSC(5, 'i')	2D	averaged and centered moreau-broto autocorrelation of lag 5 weighted by ionization potential
447		AATSC6i	AATSC(6, 'i')	2D	averaged and centered moreau-broto autocorrelation of lag 6 weighted by ionization potential
448		AATSC7i	AATSC(7, 'i')	2D	averaged and centered moreau-broto autocorrelation of lag 7 weighted by ionization potential
449		AATSC8i	AATSC(8, 'i')	2D	averaged and centered moreau-broto autocorrelation of lag 8 weighted by ionization potential
450		MATS1c	MATS(1, 'c')	2D	moran coefficient of lag 1 weighted by gasteiger charge
451		MATS2c	MATS(2, 'c')	2D	moran coefficient of lag 2 weighted by gasteiger charge
452		MATS3c	MATS(3, 'c')	2D	moran coefficient of lag 3 weighted by gasteiger charge
453		MATS4c	MATS(4, 'c')	2D	moran coefficient of lag 4 weighted by gasteiger charge
454		MATS5c	MATS(5, 'c')	2D	moran coefficient of lag 5 weighted by gasteiger charge
455		MATS6c	MATS(6, 'c')	2D	moran coefficient of lag 6 weighted by gasteiger charge
456		MATS7c	MATS(7, 'c')	2D	moran coefficient of lag 7 weighted by gasteiger charge
457		MATS8c	MATS(8, 'c')	2D	moran coefficient of lag 8 weighted by gasteiger charge
458		MATS1dv	MATS(1, 'dv')	2D	moran coefficient of lag 1 weighted by valence electrons
459		MATS2dv	MATS(2, 'dv')	2D	moran coefficient of lag 2 weighted by valence electrons
460		MATS3dv	MATS(3, 'dv')	2D	moran coefficient of lag 3 weighted by valence electrons
461		MATS4dv	MATS(4, 'dv')	2D	moran coefficient of lag 4 weighted by valence electrons
462		MATS5dv	MATS(5, 'dv')	2D	moran coefficient of lag 5 weighted by valence electrons
463		MATS6dv	MATS(6, 'dv')	2D	moran coefficient of lag 6 weighted by valence electrons
464		MATS7dv	MATS(7, 'dv')	2D	moran coefficient of lag 7 weighted by valence electrons
465		MATS8dv	MATS(8, 'dv')	2D	moran coefficient of lag 8 weighted by valence electrons
466		MATS1d	MATS(1, 'd')	2D	moran coefficient of lag 1 weighted by sigma electrons
467		MATS2d	MATS(2, 'd')	2D	moran coefficient of lag 2 weighted by sigma electrons
468		MATS3d	MATS(3, 'd')	2D	moran coefficient of lag 3 weighted by sigma electrons
469		MATS4d	MATS(4, 'd')	2D	moran coefficient of lag 4 weighted by sigma electrons
470		MATS5d	MATS(5, 'd')	2D	moran coefficient of lag 5 weighted by sigma electrons
471		MATS6d	MATS(6, 'd')	2D	moran coefficient of lag 6 weighted by sigma electrons
472		MATS7d	MATS(7, 'd')	2D	moran coefficient of lag 7 weighted by sigma electrons
473		MATS8d	MATS(8, 'd')	2D	moran coefficient of lag 8 weighted by sigma electrons
474		MATS1s	MATS(1, 's')	2D	moran coefficient of lag 1 weighted by intrinsic state
475		MATS2s	MATS(2, 's')	2D	moran coefficient of lag 2 weighted by intrinsic state
476		MATS3s	MATS(3, 's')	2D	moran coefficient of lag 3 weighted by intrinsic state
477		MATS4s	MATS(4, 's')	2D	moran coefficient of lag 4 weighted by intrinsic state
478		MATS5s	MATS(5, 's')	2D	moran coefficient of lag 5 weighted by intrinsic state
479		MATS6s	MATS(6, 's')	2D	moran coefficient of lag 6 weighted by intrinsic state
480		MATS7s	MATS(7, 's')	2D	moran coefficient of lag 7 weighted by intrinsic state
481		MATS8s	MATS(8, 's')	2D	moran coefficient of lag 8 weighted by intrinsic state
482		MATS1Z	MATS(1, 'Z')	2D	moran coefficient of lag 1 weighted by atomic number
483		MATS2Z	MATS(2, 'Z')	2D	moran coefficient of lag 2 weighted by atomic number
484		MATS3Z	MATS(3, 'Z')	2D	moran coefficient of lag 3 weighted by atomic number
485		MATS4Z	MATS(4, 'Z')	2D	moran coefficient of lag 4 weighted by atomic number
486		MATS5Z	MATS(5, 'Z')	2D	moran coefficient of lag 5 weighted by atomic number
487		MATS6Z	MATS(6, 'Z')	2D	moran coefficient of lag 6 weighted by atomic number
488		MATS7Z	MATS(7, 'Z')	2D	moran coefficient of lag 7 weighted by atomic number
489		MATS8Z	MATS(8, 'Z')	2D	moran coefficient of lag 8 weighted by atomic number
490		MATS1m	MATS(1, 'm')	2D	moran coefficient of lag 1 weighted by mass
491		MATS2m	MATS(2, 'm')	2D	moran coefficient of lag 2 weighted by mass
492		MATS3m	MATS(3, 'm')	2D	moran coefficient of lag 3 weighted by mass
493		MATS4m	MATS(4, 'm')	2D	moran coefficient of lag 4 weighted by mass
494		MATS5m	MATS(5, 'm')	2D	moran coefficient of lag 5 weighted by mass
495		MATS6m	MATS(6, 'm')	2D	moran coefficient of lag 6 weighted by mass
496		MATS7m	MATS(7, 'm')	2D	moran coefficient of lag 7 weighted by mass
497		MATS8m	MATS(8, 'm')	2D	moran coefficient of lag 8 weighted by mass
498		MATS1v	MATS(1, 'v')	2D	moran coefficient of lag 1 weighted by vdw volume
499		MATS2v	MATS(2, 'v')	2D	moran coefficient of lag 2 weighted by vdw volume
500		MATS3v	MATS(3, 'v')	2D	moran coefficient of lag 3 weighted by vdw volume
501		MATS4v	MATS(4, 'v')	2D	moran coefficient of lag 4 weighted by vdw volume
502		MATS5v	MATS(5, 'v')	2D	moran coefficient of lag 5 weighted by vdw volume
503		MATS6v	MATS(6, 'v')	2D	moran coefficient of lag 6 weighted by vdw volume
504		MATS7v	MATS(7, 'v')	2D	moran coefficient of lag 7 weighted by vdw volume
505		MATS8v	MATS(8, 'v')	2D	moran coefficient of lag 8 weighted by vdw volume
506		MATS1se	MATS(1, 'se')	2D	moran coefficient of lag 1 weighted by sanderson EN
507		MATS2se	MATS(2, 'se')	2D	moran coefficient of lag 2 weighted by sanderson EN
508		MATS3se	MATS(3, 'se')	2D	moran coefficient of lag 3 weighted by sanderson EN
509		MATS4se	MATS(4, 'se')	2D	moran coefficient of lag 4 weighted by sanderson EN
510		MATS5se	MATS(5, 'se')	2D	moran coefficient of lag 5 weighted by sanderson EN
511		MATS6se	MATS(6, 'se')	2D	moran coefficient of lag 6 weighted by sanderson EN
512		MATS7se	MATS(7, 'se')	2D	moran coefficient of lag 7 weighted by sanderson EN
513		MATS8se	MATS(8, 'se')	2D	moran coefficient of lag 8 weighted by sanderson EN
514		MATS1pe	MATS(1, 'pe')	2D	moran coefficient of lag 1 weighted by pauling EN
515		MATS2pe	MATS(2, 'pe')	2D	moran coefficient of lag 2 weighted by pauling EN
516		MATS3pe	MATS(3, 'pe')	2D	moran coefficient of lag 3 weighted by pauling EN
517		MATS4pe	MATS(4, 'pe')	2D	moran coefficient of lag 4 weighted by pauling EN
518		MATS5pe	MATS(5, 'pe')	2D	moran coefficient of lag 5 weighted by pauling EN
519		MATS6pe	MATS(6, 'pe')	2D	moran coefficient of lag 6 weighted by pauling EN
520		MATS7pe	MATS(7, 'pe')	2D	moran coefficient of lag 7 weighted by pauling EN
521		MATS8pe	MATS(8, 'pe')	2D	moran coefficient of lag 8 weighted by pauling EN
522		MATS1are	MATS(1, 'are')	2D	moran coefficient of lag 1 weighted by allred-rocow EN
523		MATS2are	MATS(2, 'are')	2D	moran coefficient of lag 2 weighted by allred-rocow EN
524		MATS3are	MATS(3, 'are')	2D	moran coefficient of lag 3 weighted by allred-rocow EN
525		MATS4are	MATS(4, 'are')	2D	moran coefficient of lag 4 weighted by allred-rocow EN
526		MATS5are	MATS(5, 'are')	2D	moran coefficient of lag 5 weighted by allred-rocow EN
527		MATS6are	MATS(6, 'are')	2D	moran coefficient of lag 6 weighted by allred-rocow EN
528		MATS7are	MATS(7, 'are')	2D	moran coefficient of lag 7 weighted by allred-rocow EN
529		MATS8are	MATS(8, 'are')	2D	moran coefficient of lag 8 weighted by allred-rocow EN
530		MATS1p	MATS(1, 'p')	2D	moran coefficient of lag 1 weighted by polarizability
531		MATS2p	MATS(2, 'p')	2D	moran coefficient of lag 2 weighted by polarizability
532		MATS3p	MATS(3, 'p')	2D	moran coefficient of lag 3 weighted by polarizability
533		MATS4p	MATS(4, 'p')	2D	moran coefficient of lag 4 weighted by polarizability
534		MATS5p	MATS(5, 'p')	2D	moran coefficient of lag 5 weighted by polarizability
535		MATS6p	MATS(6, 'p')	2D	moran coefficient of lag 6 weighted by polarizability
536		MATS7p	MATS(7, 'p')	2D	moran coefficient of lag 7 weighted by polarizability
537		MATS8p	MATS(8, 'p')	2D	moran coefficient of lag 8 weighted by polarizability
538		MATS1i	MATS(1, 'i')	2D	moran coefficient of lag 1 weighted by ionization potential
539		MATS2i	MATS(2, 'i')	2D	moran coefficient of lag 2 weighted by ionization potential
540		MATS3i	MATS(3, 'i')	2D	moran coefficient of lag 3 weighted by ionization potential
541		MATS4i	MATS(4, 'i')	2D	moran coefficient of lag 4 weighted by ionization potential
542		MATS5i	MATS(5, 'i')	2D	moran coefficient of lag 5 weighted by ionization potential
543		MATS6i	MATS(6, 'i')	2D	moran coefficient of lag 6 weighted by ionization potential
544		MATS7i	MATS(7, 'i')	2D	moran coefficient of lag 7 weighted by ionization potential
545		MATS8i	MATS(8, 'i')	2D	moran coefficient of lag 8 weighted by ionization potential
546		GATS1c	GATS(1, 'c')	2D	geary coefficient of lag 1 weighted by gasteiger charge
547		GATS2c	GATS(2, 'c')	2D	geary coefficient of lag 2 weighted by gasteiger charge
548		GATS3c	GATS(3, 'c')	2D	geary coefficient of lag 3 weighted by gasteiger charge
549		GATS4c	GATS(4, 'c')	2D	geary coefficient of lag 4 weighted by gasteiger charge
550		GATS5c	GATS(5, 'c')	2D	geary coefficient of lag 5 weighted by gasteiger charge
551		GATS6c	GATS(6, 'c')	2D	geary coefficient of lag 6 weighted by gasteiger charge
552		GATS7c	GATS(7, 'c')	2D	geary coefficient of lag 7 weighted by gasteiger charge
553		GATS8c	GATS(8, 'c')	2D	geary coefficient of lag 8 weighted by gasteiger charge
554		GATS1dv	GATS(1, 'dv')	2D	geary coefficient of lag 1 weighted by valence electrons
555		GATS2dv	GATS(2, 'dv')	2D	geary coefficient of lag 2 weighted by valence electrons
556		GATS3dv	GATS(3, 'dv')	2D	geary coefficient of lag 3 weighted by valence electrons
557		GATS4dv	GATS(4, 'dv')	2D	geary coefficient of lag 4 weighted by valence electrons
558		GATS5dv	GATS(5, 'dv')	2D	geary coefficient of lag 5 weighted by valence electrons
559		GATS6dv	GATS(6, 'dv')	2D	geary coefficient of lag 6 weighted by valence electrons
560		GATS7dv	GATS(7, 'dv')	2D	geary coefficient of lag 7 weighted by valence electrons
561		GATS8dv	GATS(8, 'dv')	2D	geary coefficient of lag 8 weighted by valence electrons
562		GATS1d	GATS(1, 'd')	2D	geary coefficient of lag 1 weighted by sigma electrons
563		GATS2d	GATS(2, 'd')	2D	geary coefficient of lag 2 weighted by sigma electrons
564		GATS3d	GATS(3, 'd')	2D	geary coefficient of lag 3 weighted by sigma electrons
565		GATS4d	GATS(4, 'd')	2D	geary coefficient of lag 4 weighted by sigma electrons
566		GATS5d	GATS(5, 'd')	2D	geary coefficient of lag 5 weighted by sigma electrons
567		GATS6d	GATS(6, 'd')	2D	geary coefficient of lag 6 weighted by sigma electrons
568		GATS7d	GATS(7, 'd')	2D	geary coefficient of lag 7 weighted by sigma electrons
569		GATS8d	GATS(8, 'd')	2D	geary coefficient of lag 8 weighted by sigma electrons
570		GATS1s	GATS(1, 's')	2D	geary coefficient of lag 1 weighted by intrinsic state
571		GATS2s	GATS(2, 's')	2D	geary coefficient of lag 2 weighted by intrinsic state
572		GATS3s	GATS(3, 's')	2D	geary coefficient of lag 3 weighted by intrinsic state
573		GATS4s	GATS(4, 's')	2D	geary coefficient of lag 4 weighted by intrinsic state
574		GATS5s	GATS(5, 's')	2D	geary coefficient of lag 5 weighted by intrinsic state
575		GATS6s	GATS(6, 's')	2D	geary coefficient of lag 6 weighted by intrinsic state
576		GATS7s	GATS(7, 's')	2D	geary coefficient of lag 7 weighted by intrinsic state
577		GATS8s	GATS(8, 's')	2D	geary coefficient of lag 8 weighted by intrinsic state
578		GATS1Z	GATS(1, 'Z')	2D	geary coefficient of lag 1 weighted by atomic number
579		GATS2Z	GATS(2, 'Z')	2D	geary coefficient of lag 2 weighted by atomic number
580		GATS3Z	GATS(3, 'Z')	2D	geary coefficient of lag 3 weighted by atomic number
581		GATS4Z	GATS(4, 'Z')	2D	geary coefficient of lag 4 weighted by atomic number
582		GATS5Z	GATS(5, 'Z')	2D	geary coefficient of lag 5 weighted by atomic number
583		GATS6Z	GATS(6, 'Z')	2D	geary coefficient of lag 6 weighted by atomic number
584		GATS7Z	GATS(7, 'Z')	2D	geary coefficient of lag 7 weighted by atomic number
585		GATS8Z	GATS(8, 'Z')	2D	geary coefficient of lag 8 weighted by atomic number
586		GATS1m	GATS(1, 'm')	2D	geary coefficient of lag 1 weighted by mass
587		GATS2m	GATS(2, 'm')	2D	geary coefficient of lag 2 weighted by mass
588		GATS3m	GATS(3, 'm')	2D	geary coefficient of lag 3 weighted by mass
589		GATS4m	GATS(4, 'm')	2D	geary coefficient of lag 4 weighted by mass
590		GATS5m	GATS(5, 'm')	2D	geary coefficient of lag 5 weighted by mass
591		GATS6m	GATS(6, 'm')	2D	geary coefficient of lag 6 weighted by mass
592		GATS7m	GATS(7, 'm')	2D	geary coefficient of lag 7 weighted by mass
593		GATS8m	GATS(8, 'm')	2D	geary coefficient of lag 8 weighted by mass
594		GATS1v	GATS(1, 'v')	2D	geary coefficient of lag 1 weighted by vdw volume
595		GATS2v	GATS(2, 'v')	2D	geary coefficient of lag 2 weighted by vdw volume
596		GATS3v	GATS(3, 'v')	2D	geary coefficient of lag 3 weighted by vdw volume
597		GATS4v	GATS(4, 'v')	2D	geary coefficient of lag 4 weighted by vdw volume
598		GATS5v	GATS(5, 'v')	2D	geary coefficient of lag 5 weighted by vdw volume
599		GATS6v	GATS(6, 'v')	2D	geary coefficient of lag 6 weighted by vdw volume
600		GATS7v	GATS(7, 'v')	2D	geary coefficient of lag 7 weighted by vdw volume
601		GATS8v	GATS(8, 'v')	2D	geary coefficient of lag 8 weighted by vdw volume
602		GATS1se	GATS(1, 'se')	2D	geary coefficient of lag 1 weighted by sanderson EN
603		GATS2se	GATS(2, 'se')	2D	geary coefficient of lag 2 weighted by sanderson EN
604		GATS3se	GATS(3, 'se')	2D	geary coefficient of lag 3 weighted by sanderson EN
605		GATS4se	GATS(4, 'se')	2D	geary coefficient of lag 4 weighted by sanderson EN
606		GATS5se	GATS(5, 'se')	2D	geary coefficient of lag 5 weighted by sanderson EN
607		GATS6se	GATS(6, 'se')	2D	geary coefficient of lag 6 weighted by sanderson EN
608		GATS7se	GATS(7, 'se')	2D	geary coefficient of lag 7 weighted by sanderson EN
609		GATS8se	GATS(8, 'se')	2D	geary coefficient of lag 8 weighted by sanderson EN
610		GATS1pe	GATS(1, 'pe')	2D	geary coefficient of lag 1 weighted by pauling EN
611		GATS2pe	GATS(2, 'pe')	2D	geary coefficient of lag 2 weighted by pauling EN
612		GATS3pe	GATS(3, 'pe')	2D	geary coefficient of lag 3 weighted by pauling EN
613		GATS4pe	GATS(4, 'pe')	2D	geary coefficient of lag 4 weighted by pauling EN
614		GATS5pe	GATS(5, 'pe')	2D	geary coefficient of lag 5 weighted by pauling EN
615		GATS6pe	GATS(6, 'pe')	2D	geary coefficient of lag 6 weighted by pauling EN
616		GATS7pe	GATS(7, 'pe')	2D	geary coefficient of lag 7 weighted by pauling EN
617		GATS8pe	GATS(8, 'pe')	2D	geary coefficient of lag 8 weighted by pauling EN
618		GATS1are	GATS(1, 'are')	2D	geary coefficient of lag 1 weighted by allred-rocow EN
619		GATS2are	GATS(2, 'are')	2D	geary coefficient of lag 2 weighted by allred-rocow EN
620		GATS3are	GATS(3, 'are')	2D	geary coefficient of lag 3 weighted by allred-rocow EN
621		GATS4are	GATS(4, 'are')	2D	geary coefficient of lag 4 weighted by allred-rocow EN
622		GATS5are	GATS(5, 'are')	2D	geary coefficient of lag 5 weighted by allred-rocow EN
623		GATS6are	GATS(6, 'are')	2D	geary coefficient of lag 6 weighted by allred-rocow EN
624		GATS7are	GATS(7, 'are')	2D	geary coefficient of lag 7 weighted by allred-rocow EN
625		GATS8are	GATS(8, 'are')	2D	geary coefficient of lag 8 weighted by allred-rocow EN
626		GATS1p	GATS(1, 'p')	2D	geary coefficient of lag 1 weighted by polarizability
627		GATS2p	GATS(2, 'p')	2D	geary coefficient of lag 2 weighted by polarizability
628		GATS3p	GATS(3, 'p')	2D	geary coefficient of lag 3 weighted by polarizability
629		GATS4p	GATS(4, 'p')	2D	geary coefficient of lag 4 weighted by polarizability
630		GATS5p	GATS(5, 'p')	2D	geary coefficient of lag 5 weighted by polarizability
631		GATS6p	GATS(6, 'p')	2D	geary coefficient of lag 6 weighted by polarizability
632		GATS7p	GATS(7, 'p')	2D	geary coefficient of lag 7 weighted by polarizability
633		GATS8p	GATS(8, 'p')	2D	geary coefficient of lag 8 weighted by polarizability
634		GATS1i	GATS(1, 'i')	2D	geary coefficient of lag 1 weighted by ionization potential
635		GATS2i	GATS(2, 'i')	2D	geary coefficient of lag 2 weighted by ionization potential
636		GATS3i	GATS(3, 'i')	2D	geary coefficient of lag 3 weighted by ionization potential
637		GATS4i	GATS(4, 'i')	2D	geary coefficient of lag 4 weighted by ionization potential
638		GATS5i	GATS(5, 'i')	2D	geary coefficient of lag 5 weighted by ionization potential
639		GATS6i	GATS(6, 'i')	2D	geary coefficient of lag 6 weighted by ionization potential
640		GATS7i	GATS(7, 'i')	2D	geary coefficient of lag 7 weighted by ionization potential
641		GATS8i	GATS(8, 'i')	2D	geary coefficient of lag 8 weighted by ionization potential
642	BalabanJ	BalabanJ	BalabanJ()	2D	Balaban's J index
643	BaryszMatrix	SpAbs_DzZ	BaryszMatrix('Z', 'SpAbs')	2D	graph energy from Barysz matrix weighted by atomic number
644		SpMax_DzZ	BaryszMatrix('Z', 'SpMax')	2D	leading eigenvalue from Barysz matrix weighted by atomic number
645		SpDiam_DzZ	BaryszMatrix('Z', 'SpDiam')	2D	spectral diamiter from Barysz matrix weighted by atomic number
646		SpAD_DzZ	BaryszMatrix('Z', 'SpAD')	2D	spectral absolute diviation from Barysz matrix weighted by atomic number
647		SpMAD_DzZ	BaryszMatrix('Z', 'SpMAD')	2D	spectral mean absolute diviation from Barysz matrix weighted by atomic number
648		LogEE_DzZ	BaryszMatrix('Z', 'LogEE')	2D	Estrada-like index from Barysz matrix weighted by atomic number
649		SM1_DzZ	BaryszMatrix('Z', 'SM1')	2D	spectral moment from Barysz matrix weighted by atomic number
650		VE1_DzZ	BaryszMatrix('Z', 'VE1')	2D	coefficient sum of the last eigenvector from Barysz matrix weighted by atomic number
651		VE2_DzZ	BaryszMatrix('Z', 'VE2')	2D	average coefficient of the last eigenvector from Barysz matrix weighted by atomic number
652		VE3_DzZ	BaryszMatrix('Z', 'VE3')	2D	logarithmic coefficient sum of the last eigenvector from Barysz matrix weighted by atomic number
653		VR1_DzZ	BaryszMatrix('Z', 'VR1')	2D	Randic-like eigenvector-based index from Barysz matrix weighted by atomic number
654		VR2_DzZ	BaryszMatrix('Z', 'VR2')	2D	normalized Randic-like eigenvector-based index from Barysz matrix weighted by atomic number
655		VR3_DzZ	BaryszMatrix('Z', 'VR3')	2D	logarithmic Randic-like eigenvector-based index from Barysz matrix weighted by atomic number
656		SpAbs_Dzm	BaryszMatrix('m', 'SpAbs')	2D	graph energy from Barysz matrix weighted by mass
657		SpMax_Dzm	BaryszMatrix('m', 'SpMax')	2D	leading eigenvalue from Barysz matrix weighted by mass
658		SpDiam_Dzm	BaryszMatrix('m', 'SpDiam')	2D	spectral diamiter from Barysz matrix weighted by mass
659		SpAD_Dzm	BaryszMatrix('m', 'SpAD')	2D	spectral absolute diviation from Barysz matrix weighted by mass
660		SpMAD_Dzm	BaryszMatrix('m', 'SpMAD')	2D	spectral mean absolute diviation from Barysz matrix weighted by mass
661		LogEE_Dzm	BaryszMatrix('m', 'LogEE')	2D	Estrada-like index from Barysz matrix weighted by mass
662		SM1_Dzm	BaryszMatrix('m', 'SM1')	2D	spectral moment from Barysz matrix weighted by mass
663		VE1_Dzm	BaryszMatrix('m', 'VE1')	2D	coefficient sum of the last eigenvector from Barysz matrix weighted by mass
664		VE2_Dzm	BaryszMatrix('m', 'VE2')	2D	average coefficient of the last eigenvector from Barysz matrix weighted by mass
665		VE3_Dzm	BaryszMatrix('m', 'VE3')	2D	logarithmic coefficient sum of the last eigenvector from Barysz matrix weighted by mass
666		VR1_Dzm	BaryszMatrix('m', 'VR1')	2D	Randic-like eigenvector-based index from Barysz matrix weighted by mass
667		VR2_Dzm	BaryszMatrix('m', 'VR2')	2D	normalized Randic-like eigenvector-based index from Barysz matrix weighted by mass
668		VR3_Dzm	BaryszMatrix('m', 'VR3')	2D	logarithmic Randic-like eigenvector-based index from Barysz matrix weighted by mass
669		SpAbs_Dzv	BaryszMatrix('v', 'SpAbs')	2D	graph energy from Barysz matrix weighted by vdw volume
670		SpMax_Dzv	BaryszMatrix('v', 'SpMax')	2D	leading eigenvalue from Barysz matrix weighted by vdw volume
671		SpDiam_Dzv	BaryszMatrix('v', 'SpDiam')	2D	spectral diamiter from Barysz matrix weighted by vdw volume
672		SpAD_Dzv	BaryszMatrix('v', 'SpAD')	2D	spectral absolute diviation from Barysz matrix weighted by vdw volume
673		SpMAD_Dzv	BaryszMatrix('v', 'SpMAD')	2D	spectral mean absolute diviation from Barysz matrix weighted by vdw volume
674		LogEE_Dzv	BaryszMatrix('v', 'LogEE')	2D	Estrada-like index from Barysz matrix weighted by vdw volume
675		SM1_Dzv	BaryszMatrix('v', 'SM1')	2D	spectral moment from Barysz matrix weighted by vdw volume
676		VE1_Dzv	BaryszMatrix('v', 'VE1')	2D	coefficient sum of the last eigenvector from Barysz matrix weighted by vdw volume
677		VE2_Dzv	BaryszMatrix('v', 'VE2')	2D	average coefficient of the last eigenvector from Barysz matrix weighted by vdw volume
678		VE3_Dzv	BaryszMatrix('v', 'VE3')	2D	logarithmic coefficient sum of the last eigenvector from Barysz matrix weighted by vdw volume
679		VR1_Dzv	BaryszMatrix('v', 'VR1')	2D	Randic-like eigenvector-based index from Barysz matrix weighted by vdw volume
680		VR2_Dzv	BaryszMatrix('v', 'VR2')	2D	normalized Randic-like eigenvector-based index from Barysz matrix weighted by vdw volume
681		VR3_Dzv	BaryszMatrix('v', 'VR3')	2D	logarithmic Randic-like eigenvector-based index from Barysz matrix weighted by vdw volume
682		SpAbs_Dzse	BaryszMatrix('se', 'SpAbs')	2D	graph energy from Barysz matrix weighted by sanderson EN
683		SpMax_Dzse	BaryszMatrix('se', 'SpMax')	2D	leading eigenvalue from Barysz matrix weighted by sanderson EN
684		SpDiam_Dzse	BaryszMatrix('se', 'SpDiam')	2D	spectral diamiter from Barysz matrix weighted by sanderson EN
685		SpAD_Dzse	BaryszMatrix('se', 'SpAD')	2D	spectral absolute diviation from Barysz matrix weighted by sanderson EN
686		SpMAD_Dzse	BaryszMatrix('se', 'SpMAD')	2D	spectral mean absolute diviation from Barysz matrix weighted by sanderson EN
687		LogEE_Dzse	BaryszMatrix('se', 'LogEE')	2D	Estrada-like index from Barysz matrix weighted by sanderson EN
688		SM1_Dzse	BaryszMatrix('se', 'SM1')	2D	spectral moment from Barysz matrix weighted by sanderson EN
689		VE1_Dzse	BaryszMatrix('se', 'VE1')	2D	coefficient sum of the last eigenvector from Barysz matrix weighted by sanderson EN
690		VE2_Dzse	BaryszMatrix('se', 'VE2')	2D	average coefficient of the last eigenvector from Barysz matrix weighted by sanderson EN
691		VE3_Dzse	BaryszMatrix('se', 'VE3')	2D	logarithmic coefficient sum of the last eigenvector from Barysz matrix weighted by sanderson EN
692		VR1_Dzse	BaryszMatrix('se', 'VR1')	2D	Randic-like eigenvector-based index from Barysz matrix weighted by sanderson EN
693		VR2_Dzse	BaryszMatrix('se', 'VR2')	2D	normalized Randic-like eigenvector-based index from Barysz matrix weighted by sanderson EN
694		VR3_Dzse	BaryszMatrix('se', 'VR3')	2D	logarithmic Randic-like eigenvector-based index from Barysz matrix weighted by sanderson EN
695		SpAbs_Dzpe	BaryszMatrix('pe', 'SpAbs')	2D	graph energy from Barysz matrix weighted by pauling EN
696		SpMax_Dzpe	BaryszMatrix('pe', 'SpMax')	2D	leading eigenvalue from Barysz matrix weighted by pauling EN
697		SpDiam_Dzpe	BaryszMatrix('pe', 'SpDiam')	2D	spectral diamiter from Barysz matrix weighted by pauling EN
698		SpAD_Dzpe	BaryszMatrix('pe', 'SpAD')	2D	spectral absolute diviation from Barysz matrix weighted by pauling EN
699		SpMAD_Dzpe	BaryszMatrix('pe', 'SpMAD')	2D	spectral mean absolute diviation from Barysz matrix weighted by pauling EN
700		LogEE_Dzpe	BaryszMatrix('pe', 'LogEE')	2D	Estrada-like index from Barysz matrix weighted by pauling EN
701		SM1_Dzpe	BaryszMatrix('pe', 'SM1')	2D	spectral moment from Barysz matrix weighted by pauling EN
702		VE1_Dzpe	BaryszMatrix('pe', 'VE1')	2D	coefficient sum of the last eigenvector from Barysz matrix weighted by pauling EN
703		VE2_Dzpe	BaryszMatrix('pe', 'VE2')	2D	average coefficient of the last eigenvector from Barysz matrix weighted by pauling EN
704		VE3_Dzpe	BaryszMatrix('pe', 'VE3')	2D	logarithmic coefficient sum of the last eigenvector from Barysz matrix weighted by pauling EN
705		VR1_Dzpe	BaryszMatrix('pe', 'VR1')	2D	Randic-like eigenvector-based index from Barysz matrix weighted by pauling EN
706		VR2_Dzpe	BaryszMatrix('pe', 'VR2')	2D	normalized Randic-like eigenvector-based index from Barysz matrix weighted by pauling EN
707		VR3_Dzpe	BaryszMatrix('pe', 'VR3')	2D	logarithmic Randic-like eigenvector-based index from Barysz matrix weighted by pauling EN
708		SpAbs_Dzare	BaryszMatrix('are', 'SpAbs')	2D	graph energy from Barysz matrix weighted by allred-rocow EN
709		SpMax_Dzare	BaryszMatrix('are', 'SpMax')	2D	leading eigenvalue from Barysz matrix weighted by allred-rocow EN
710		SpDiam_Dzare	BaryszMatrix('are', 'SpDiam')	2D	spectral diamiter from Barysz matrix weighted by allred-rocow EN
711		SpAD_Dzare	BaryszMatrix('are', 'SpAD')	2D	spectral absolute diviation from Barysz matrix weighted by allred-rocow EN
712		SpMAD_Dzare	BaryszMatrix('are', 'SpMAD')	2D	spectral mean absolute diviation from Barysz matrix weighted by allred-rocow EN
713		LogEE_Dzare	BaryszMatrix('are', 'LogEE')	2D	Estrada-like index from Barysz matrix weighted by allred-rocow EN
714		SM1_Dzare	BaryszMatrix('are', 'SM1')	2D	spectral moment from Barysz matrix weighted by allred-rocow EN
715		VE1_Dzare	BaryszMatrix('are', 'VE1')	2D	coefficient sum of the last eigenvector from Barysz matrix weighted by allred-rocow EN
716		VE2_Dzare	BaryszMatrix('are', 'VE2')	2D	average coefficient of the last eigenvector from Barysz matrix weighted by allred-rocow EN
717		VE3_Dzare	BaryszMatrix('are', 'VE3')	2D	logarithmic coefficient sum of the last eigenvector from Barysz matrix weighted by allred-rocow EN
718		VR1_Dzare	BaryszMatrix('are', 'VR1')	2D	Randic-like eigenvector-based index from Barysz matrix weighted by allred-rocow EN
719		VR2_Dzare	BaryszMatrix('are', 'VR2')	2D	normalized Randic-like eigenvector-based index from Barysz matrix weighted by allred-rocow EN
720		VR3_Dzare	BaryszMatrix('are', 'VR3')	2D	logarithmic Randic-like eigenvector-based index from Barysz matrix weighted by allred-rocow EN
721		SpAbs_Dzp	BaryszMatrix('p', 'SpAbs')	2D	graph energy from Barysz matrix weighted by polarizability
722		SpMax_Dzp	BaryszMatrix('p', 'SpMax')	2D	leading eigenvalue from Barysz matrix weighted by polarizability
723		SpDiam_Dzp	BaryszMatrix('p', 'SpDiam')	2D	spectral diamiter from Barysz matrix weighted by polarizability
724		SpAD_Dzp	BaryszMatrix('p', 'SpAD')	2D	spectral absolute diviation from Barysz matrix weighted by polarizability
725		SpMAD_Dzp	BaryszMatrix('p', 'SpMAD')	2D	spectral mean absolute diviation from Barysz matrix weighted by polarizability
726		LogEE_Dzp	BaryszMatrix('p', 'LogEE')	2D	Estrada-like index from Barysz matrix weighted by polarizability
727		SM1_Dzp	BaryszMatrix('p', 'SM1')	2D	spectral moment from Barysz matrix weighted by polarizability
728		VE1_Dzp	BaryszMatrix('p', 'VE1')	2D	coefficient sum of the last eigenvector from Barysz matrix weighted by polarizability
729		VE2_Dzp	BaryszMatrix('p', 'VE2')	2D	average coefficient of the last eigenvector from Barysz matrix weighted by polarizability
730		VE3_Dzp	BaryszMatrix('p', 'VE3')	2D	logarithmic coefficient sum of the last eigenvector from Barysz matrix weighted by polarizability
731		VR1_Dzp	BaryszMatrix('p', 'VR1')	2D	Randic-like eigenvector-based index from Barysz matrix weighted by polarizability
732		VR2_Dzp	BaryszMatrix('p', 'VR2')	2D	normalized Randic-like eigenvector-based index from Barysz matrix weighted by polarizability
733		VR3_Dzp	BaryszMatrix('p', 'VR3')	2D	logarithmic Randic-like eigenvector-based index from Barysz matrix weighted by polarizability
734		SpAbs_Dzi	BaryszMatrix('i', 'SpAbs')	2D	graph energy from Barysz matrix weighted by ionization potential
735		SpMax_Dzi	BaryszMatrix('i', 'SpMax')	2D	leading eigenvalue from Barysz matrix weighted by ionization potential
736		SpDiam_Dzi	BaryszMatrix('i', 'SpDiam')	2D	spectral diamiter from Barysz matrix weighted by ionization potential
737		SpAD_Dzi	BaryszMatrix('i', 'SpAD')	2D	spectral absolute diviation from Barysz matrix weighted by ionization potential
738		SpMAD_Dzi	BaryszMatrix('i', 'SpMAD')	2D	spectral mean absolute diviation from Barysz matrix weighted by ionization potential
739		LogEE_Dzi	BaryszMatrix('i', 'LogEE')	2D	Estrada-like index from Barysz matrix weighted by ionization potential
740		SM1_Dzi	BaryszMatrix('i', 'SM1')	2D	spectral moment from Barysz matrix weighted by ionization potential
741		VE1_Dzi	BaryszMatrix('i', 'VE1')	2D	coefficient sum of the last eigenvector from Barysz matrix weighted by ionization potential
742		VE2_Dzi	BaryszMatrix('i', 'VE2')	2D	average coefficient of the last eigenvector from Barysz matrix weighted by ionization potential
743		VE3_Dzi	BaryszMatrix('i', 'VE3')	2D	logarithmic coefficient sum of the last eigenvector from Barysz matrix weighted by ionization potential
744		VR1_Dzi	BaryszMatrix('i', 'VR1')	2D	Randic-like eigenvector-based index from Barysz matrix weighted by ionization potential
745		VR2_Dzi	BaryszMatrix('i', 'VR2')	2D	normalized Randic-like eigenvector-based index from Barysz matrix weighted by ionization potential
746		VR3_Dzi	BaryszMatrix('i', 'VR3')	2D	logarithmic Randic-like eigenvector-based index from Barysz matrix weighted by ionization potential
747	BCUT	BCUTc-1h	BCUT('c', 0)	2D	first heighest eigenvalue of Burden matrix weighted by gasteiger charge
748		BCUTc-1l	BCUT('c', -1)	2D	first lowest eigenvalue of Burden matrix weighted by gasteiger charge
749		BCUTdv-1h	BCUT('dv', 0)	2D	first heighest eigenvalue of Burden matrix weighted by valence electrons
750		BCUTdv-1l	BCUT('dv', -1)	2D	first lowest eigenvalue of Burden matrix weighted by valence electrons
751		BCUTd-1h	BCUT('d', 0)	2D	first heighest eigenvalue of Burden matrix weighted by sigma electrons
752		BCUTd-1l	BCUT('d', -1)	2D	first lowest eigenvalue of Burden matrix weighted by sigma electrons
753		BCUTs-1h	BCUT('s', 0)	2D	first heighest eigenvalue of Burden matrix weighted by intrinsic state
754		BCUTs-1l	BCUT('s', -1)	2D	first lowest eigenvalue of Burden matrix weighted by intrinsic state
755		BCUTZ-1h	BCUT('Z', 0)	2D	first heighest eigenvalue of Burden matrix weighted by atomic number
756		BCUTZ-1l	BCUT('Z', -1)	2D	first lowest eigenvalue of Burden matrix weighted by atomic number
757		BCUTm-1h	BCUT('m', 0)	2D	first heighest eigenvalue of Burden matrix weighted by mass
758		BCUTm-1l	BCUT('m', -1)	2D	first lowest eigenvalue of Burden matrix weighted by mass
759		BCUTv-1h	BCUT('v', 0)	2D	first heighest eigenvalue of Burden matrix weighted by vdw volume
760		BCUTv-1l	BCUT('v', -1)	2D	first lowest eigenvalue of Burden matrix weighted by vdw volume
761		BCUTse-1h	BCUT('se', 0)	2D	first heighest eigenvalue of Burden matrix weighted by sanderson EN
762		BCUTse-1l	BCUT('se', -1)	2D	first lowest eigenvalue of Burden matrix weighted by sanderson EN
763		BCUTpe-1h	BCUT('pe', 0)	2D	first heighest eigenvalue of Burden matrix weighted by pauling EN
764		BCUTpe-1l	BCUT('pe', -1)	2D	first lowest eigenvalue of Burden matrix weighted by pauling EN
765		BCUTare-1h	BCUT('are', 0)	2D	first heighest eigenvalue of Burden matrix weighted by allred-rocow EN
766		BCUTare-1l	BCUT('are', -1)	2D	first lowest eigenvalue of Burden matrix weighted by allred-rocow EN
767		BCUTp-1h	BCUT('p', 0)	2D	first heighest eigenvalue of Burden matrix weighted by polarizability
768		BCUTp-1l	BCUT('p', -1)	2D	first lowest eigenvalue of Burden matrix weighted by polarizability
769		BCUTi-1h	BCUT('i', 0)	2D	first heighest eigenvalue of Burden matrix weighted by ionization potential
770		BCUTi-1l	BCUT('i', -1)	2D	first lowest eigenvalue of Burden matrix weighted by ionization potential
771	BertzCT	BertzCT	BertzCT()	2D	Bertz CT
772	BondCount	nBonds	BondCount('any', False)	2D	number of all bonds in non-kekulized structure
773		nBondsO	BondCount('heavy', False)	2D	number of bonds connecting to heavy atom in non-kekulized structure
774		nBondsS	BondCount('single', False)	2D	number of single bonds in non-kekulized structure
775		nBondsD	BondCount('double', False)	2D	number of double bonds in non-kekulized structure
776		nBondsT	BondCount('triple', False)	2D	number of triple bonds in non-kekulized structure
777		nBondsA	BondCount('aromatic', False)	2D	number of aromatic bonds in non-kekulized structure
778		nBondsM	BondCount('multiple', False)	2D	number of multiple bonds in non-kekulized structure
779		nBondsKS	BondCount('single', True)	2D	number of single bonds in kekulized structure
780		nBondsKD	BondCount('double', True)	2D	number of double bonds in kekulized structure
781	CarbonTypes	C1SP1	CarbonTypes(1, 1)	2D	SP carbon bound to 1 other carbon
782		C2SP1	CarbonTypes(2, 1)	2D	SP carbon bound to 2 other carbons
783		C1SP2	CarbonTypes(1, 2)	2D	SP2 carbon bound to 1 other carbon
784		C2SP2	CarbonTypes(2, 2)	2D	SP2 carbon bound to 2 other carbons
785		C3SP2	CarbonTypes(3, 2)	2D	SP2 carbon bound to 3 other carbons
786		C1SP3	CarbonTypes(1, 3)	2D	SP3 carbon bound to 1 other carbon
787		C2SP3	CarbonTypes(2, 3)	2D	SP3 carbon bound to 2 other carbons
788		C3SP3	CarbonTypes(3, 3)	2D	SP3 carbon bound to 3 other carbons
789		C4SP3	CarbonTypes(4, 3)	2D	SP3 carbon bound to 4 other carbons
790		HybRatio	HybridizationRatio()	2D	hybridization ratio
791	Chi	Xch-3d	Chi('chain', 3, 'd', False)	2D	3-ordered Chi chain weighted by sigma electrons
792		Xch-4d	Chi('chain', 4, 'd', False)	2D	4-ordered Chi chain weighted by sigma electrons
793		Xch-5d	Chi('chain', 5, 'd', False)	2D	5-ordered Chi chain weighted by sigma electrons
794		Xch-6d	Chi('chain', 6, 'd', False)	2D	6-ordered Chi chain weighted by sigma electrons
795		Xch-7d	Chi('chain', 7, 'd', False)	2D	7-ordered Chi chain weighted by sigma electrons
796		Xch-3dv	Chi('chain', 3, 'dv', False)	2D	3-ordered Chi chain weighted by valence electrons
797		Xch-4dv	Chi('chain', 4, 'dv', False)	2D	4-ordered Chi chain weighted by valence electrons
798		Xch-5dv	Chi('chain', 5, 'dv', False)	2D	5-ordered Chi chain weighted by valence electrons
799		Xch-6dv	Chi('chain', 6, 'dv', False)	2D	6-ordered Chi chain weighted by valence electrons
800		Xch-7dv	Chi('chain', 7, 'dv', False)	2D	7-ordered Chi chain weighted by valence electrons
801		Xc-3d	Chi('cluster', 3, 'd', False)	2D	3-ordered Chi cluster weighted by sigma electrons
802		Xc-4d	Chi('cluster', 4, 'd', False)	2D	4-ordered Chi cluster weighted by sigma electrons
803		Xc-5d	Chi('cluster', 5, 'd', False)	2D	5-ordered Chi cluster weighted by sigma electrons
804		Xc-6d	Chi('cluster', 6, 'd', False)	2D	6-ordered Chi cluster weighted by sigma electrons
805		Xc-3dv	Chi('cluster', 3, 'dv', False)	2D	3-ordered Chi cluster weighted by valence electrons
806		Xc-4dv	Chi('cluster', 4, 'dv', False)	2D	4-ordered Chi cluster weighted by valence electrons
807		Xc-5dv	Chi('cluster', 5, 'dv', False)	2D	5-ordered Chi cluster weighted by valence electrons
808		Xc-6dv	Chi('cluster', 6, 'dv', False)	2D	6-ordered Chi cluster weighted by valence electrons
809		Xpc-4d	Chi('path_cluster', 4, 'd', False)	2D	4-ordered Chi path-cluster weighted by sigma electrons
810		Xpc-5d	Chi('path_cluster', 5, 'd', False)	2D	5-ordered Chi path-cluster weighted by sigma electrons
811		Xpc-6d	Chi('path_cluster', 6, 'd', False)	2D	6-ordered Chi path-cluster weighted by sigma electrons
812		Xpc-4dv	Chi('path_cluster', 4, 'dv', False)	2D	4-ordered Chi path-cluster weighted by valence electrons
813		Xpc-5dv	Chi('path_cluster', 5, 'dv', False)	2D	5-ordered Chi path-cluster weighted by valence electrons
814		Xpc-6dv	Chi('path_cluster', 6, 'dv', False)	2D	6-ordered Chi path-cluster weighted by valence electrons
815		Xp-0d	Chi('path', 0, 'd', False)	2D	0-ordered Chi path weighted by sigma electrons
816		Xp-1d	Chi('path', 1, 'd', False)	2D	1-ordered Chi path weighted by sigma electrons
817		Xp-2d	Chi('path', 2, 'd', False)	2D	2-ordered Chi path weighted by sigma electrons
818		Xp-3d	Chi('path', 3, 'd', False)	2D	3-ordered Chi path weighted by sigma electrons
819		Xp-4d	Chi('path', 4, 'd', False)	2D	4-ordered Chi path weighted by sigma electrons
820		Xp-5d	Chi('path', 5, 'd', False)	2D	5-ordered Chi path weighted by sigma electrons
821		Xp-6d	Chi('path', 6, 'd', False)	2D	6-ordered Chi path weighted by sigma electrons
822		Xp-7d	Chi('path', 7, 'd', False)	2D	7-ordered Chi path weighted by sigma electrons
823		AXp-0d	Chi('path', 0, 'd', True)	2D	0-ordered averaged Chi path weighted by sigma electrons
824		AXp-1d	Chi('path', 1, 'd', True)	2D	1-ordered averaged Chi path weighted by sigma electrons
825		AXp-2d	Chi('path', 2, 'd', True)	2D	2-ordered averaged Chi path weighted by sigma electrons
826		AXp-3d	Chi('path', 3, 'd', True)	2D	3-ordered averaged Chi path weighted by sigma electrons
827		AXp-4d	Chi('path', 4, 'd', True)	2D	4-ordered averaged Chi path weighted by sigma electrons
828		AXp-5d	Chi('path', 5, 'd', True)	2D	5-ordered averaged Chi path weighted by sigma electrons
829		AXp-6d	Chi('path', 6, 'd', True)	2D	6-ordered averaged Chi path weighted by sigma electrons
830		AXp-7d	Chi('path', 7, 'd', True)	2D	7-ordered averaged Chi path weighted by sigma electrons
831		Xp-0dv	Chi('path', 0, 'dv', False)	2D	0-ordered Chi path weighted by valence electrons
832		Xp-1dv	Chi('path', 1, 'dv', False)	2D	1-ordered Chi path weighted by valence electrons
833		Xp-2dv	Chi('path', 2, 'dv', False)	2D	2-ordered Chi path weighted by valence electrons
834		Xp-3dv	Chi('path', 3, 'dv', False)	2D	3-ordered Chi path weighted by valence electrons
835		Xp-4dv	Chi('path', 4, 'dv', False)	2D	4-ordered Chi path weighted by valence electrons
836		Xp-5dv	Chi('path', 5, 'dv', False)	2D	5-ordered Chi path weighted by valence electrons
837		Xp-6dv	Chi('path', 6, 'dv', False)	2D	6-ordered Chi path weighted by valence electrons
838		Xp-7dv	Chi('path', 7, 'dv', False)	2D	7-ordered Chi path weighted by valence electrons
839		AXp-0dv	Chi('path', 0, 'dv', True)	2D	0-ordered averaged Chi path weighted by valence electrons
840		AXp-1dv	Chi('path', 1, 'dv', True)	2D	1-ordered averaged Chi path weighted by valence electrons
841		AXp-2dv	Chi('path', 2, 'dv', True)	2D	2-ordered averaged Chi path weighted by valence electrons
842		AXp-3dv	Chi('path', 3, 'dv', True)	2D	3-ordered averaged Chi path weighted by valence electrons
843		AXp-4dv	Chi('path', 4, 'dv', True)	2D	4-ordered averaged Chi path weighted by valence electrons
844		AXp-5dv	Chi('path', 5, 'dv', True)	2D	5-ordered averaged Chi path weighted by valence electrons
845		AXp-6dv	Chi('path', 6, 'dv', True)	2D	6-ordered averaged Chi path weighted by valence electrons
846		AXp-7dv	Chi('path', 7, 'dv', True)	2D	7-ordered averaged Chi path weighted by valence electrons
847	Constitutional	SZ	ConstitutionalSum('Z')	2D	sum of constitutional weighted by atomic number
848		Sm	ConstitutionalSum('m')	2D	sum of constitutional weighted by mass
849		Sv	ConstitutionalSum('v')	2D	sum of constitutional weighted by vdw volume
850		Sse	ConstitutionalSum('se')	2D	sum of constitutional weighted by sanderson EN
851		Spe	ConstitutionalSum('pe')	2D	sum of constitutional weighted by pauling EN
852		Sare	ConstitutionalSum('are')	2D	sum of constitutional weighted by allred-rocow EN
853		Sp	ConstitutionalSum('p')	2D	sum of constitutional weighted by polarizability
854		Si	ConstitutionalSum('i')	2D	sum of constitutional weighted by ionization potential
855		MZ	ConstitutionalMean('Z')	2D	mean of constitutional weighted by atomic number
856		Mm	ConstitutionalMean('m')	2D	mean of constitutional weighted by mass
857		Mv	ConstitutionalMean('v')	2D	mean of constitutional weighted by vdw volume
858		Mse	ConstitutionalMean('se')	2D	mean of constitutional weighted by sanderson EN
859		Mpe	ConstitutionalMean('pe')	2D	mean of constitutional weighted by pauling EN
860		Mare	ConstitutionalMean('are')	2D	mean of constitutional weighted by allred-rocow EN
861		Mp	ConstitutionalMean('p')	2D	mean of constitutional weighted by polarizability
862		Mi	ConstitutionalMean('i')	2D	mean of constitutional weighted by ionization potential
863	CPSA	PNSA1	PNSA(1)	3D	partial negative surface area (version 1)
864		PNSA2	PNSA(2)	3D	partial negative surface area (version 2)
865		PNSA3	PNSA(3)	3D	partial negative surface area (version 3)
866		PNSA4	PNSA(4)	3D	partial negative surface area (version 4)
867		PNSA5	PNSA(5)	3D	partial negative surface area (version 5)
868		PPSA1	PPSA(1)	3D	partial positive surface area (version 1)
869		PPSA2	PPSA(2)	3D	partial positive surface area (version 2)
870		PPSA3	PPSA(3)	3D	partial positive surface area (version 3)
871		PPSA4	PPSA(4)	3D	partial positive surface area (version 4)
872		PPSA5	PPSA(5)	3D	partial positive surface area (version 5)
873		DPSA1	DPSA(1)	3D	difference in charged partial surface area (version 1)
874		DPSA2	DPSA(2)	3D	difference in charged partial surface area (version 2)
875		DPSA3	DPSA(3)	3D	difference in charged partial surface area (version 3)
876		DPSA4	DPSA(4)	3D	difference in charged partial surface area (version 4)
877		DPSA5	DPSA(5)	3D	difference in charged partial surface area (version 5)
878		FNSA1	FNSA(1)	3D	fractional charged partial negative surface area (version 1)
879		FNSA2	FNSA(2)	3D	fractional charged partial negative surface area (version 2)
880		FNSA3	FNSA(3)	3D	fractional charged partial negative surface area (version 3)
881		FNSA4	FNSA(4)	3D	fractional charged partial negative surface area (version 4)
882		FNSA5	FNSA(5)	3D	fractional charged partial negative surface area (version 5)
883		FPSA1	FPSA(1)	3D	fractional charged partial positive surface area (version 1)
884		FPSA2	FPSA(2)	3D	fractional charged partial positive surface area (version 2)
885		FPSA3	FPSA(3)	3D	fractional charged partial positive surface area (version 3)
886		FPSA4	FPSA(4)	3D	fractional charged partial positive surface area (version 4)
887		FPSA5	FPSA(5)	3D	fractional charged partial positive surface area (version 5)
888		WNSA1	WNSA(1)	3D	surface weighted charged partial negative surface area (version 1)
889		WNSA2	WNSA(2)	3D	surface weighted charged partial negative surface area (version 2)
890		WNSA3	WNSA(3)	3D	surface weighted charged partial negative surface area (version 3)
891		WNSA4	WNSA(4)	3D	surface weighted charged partial negative surface area (version 4)
892		WNSA5	WNSA(5)	3D	surface weighted charged partial negative surface area (version 5)
893		WPSA1	WPSA(1)	3D	surface weighted charged partial positive surface area (version 1)
894		WPSA2	WPSA(2)	3D	surface weighted charged partial positive surface area (version 2)
895		WPSA3	WPSA(3)	3D	surface weighted charged partial positive surface area (version 3)
896		WPSA4	WPSA(4)	3D	surface weighted charged partial positive surface area (version 4)
897		WPSA5	WPSA(5)	3D	surface weighted charged partial positive surface area (version 5)
898		RNCG	RNCG()	2D	relative negative charge
899		RPCG	RPCG()	2D	relative positive charge
900		RNCS	RNCS()	3D	relative negative charge surface area
901		RPCS	RPCS()	3D	relative positive charge surface area
902		TASA	TASA()	3D	total hydrophobic surface area
903		TPSA	TPSA()	3D	total polar surface area
904		RASA	RASA()	3D	relative hydrophobic surface area
905		RPSA	RPSA()	3D	relative polar surface area
906	DetourMatrix	SpAbs_Dt	DetourMatrix('SpAbs')	2D	graph energy from detourn matrix
907		SpMax_Dt	DetourMatrix('SpMax')	2D	leading eigenvalue from detourn matrix
908		SpDiam_Dt	DetourMatrix('SpDiam')	2D	spectral diamiter from detourn matrix
909		SpAD_Dt	DetourMatrix('SpAD')	2D	spectral absolute diviation from detourn matrix
910		SpMAD_Dt	DetourMatrix('SpMAD')	2D	spectral mean absolute diviation from detourn matrix
911		LogEE_Dt	DetourMatrix('LogEE')	2D	Estrada-like index from detourn matrix
912		SM1_Dt	DetourMatrix('SM1')	2D	spectral moment from detourn matrix
913		VE1_Dt	DetourMatrix('VE1')	2D	coefficient sum of the last eigenvector from detourn matrix
914		VE2_Dt	DetourMatrix('VE2')	2D	average coefficient of the last eigenvector from detourn matrix
915		VE3_Dt	DetourMatrix('VE3')	2D	logarithmic coefficient sum of the last eigenvector from detourn matrix
916		VR1_Dt	DetourMatrix('VR1')	2D	Randic-like eigenvector-based index from detourn matrix
917		VR2_Dt	DetourMatrix('VR2')	2D	normalized Randic-like eigenvector-based index from detourn matrix
918		VR3_Dt	DetourMatrix('VR3')	2D	logarithmic Randic-like eigenvector-based index from detourn matrix
919		DetourIndex	DetourIndex()	2D	detour index
920	DistanceMatrix	SpAbs_D	DistanceMatrix('SpAbs')	2D	graph energy from distance matrix
921		SpMax_D	DistanceMatrix('SpMax')	2D	leading eigenvalue from distance matrix
922		SpDiam_D	DistanceMatrix('SpDiam')	2D	spectral diamiter from distance matrix
923		SpAD_D	DistanceMatrix('SpAD')	2D	spectral absolute diviation from distance matrix
924		SpMAD_D	DistanceMatrix('SpMAD')	2D	spectral mean absolute diviation from distance matrix
925		LogEE_D	DistanceMatrix('LogEE')	2D	Estrada-like index from distance matrix
926		SM1_D	DistanceMatrix('SM1')	2D	spectral moment from distance matrix
927		VE1_D	DistanceMatrix('VE1')	2D	coefficient sum of the last eigenvector from distance matrix
928		VE2_D	DistanceMatrix('VE2')	2D	average coefficient of the last eigenvector from distance matrix
929		VE3_D	DistanceMatrix('VE3')	2D	logarithmic coefficient sum of the last eigenvector from distance matrix
930		VR1_D	DistanceMatrix('VR1')	2D	Randic-like eigenvector-based index from distance matrix
931		VR2_D	DistanceMatrix('VR2')	2D	normalized Randic-like eigenvector-based index from distance matrix
932		VR3_D	DistanceMatrix('VR3')	2D	logarithmic Randic-like eigenvector-based index from distance matrix
933	EccentricConnectivityIndex	ECIndex	EccentricConnectivityIndex()	2D	eccentric connectivity index
934	EState	NsLi	AtomTypeEState('count', 'sLi')	2D	number of sLi
935		NssBe	AtomTypeEState('count', 'ssBe')	2D	number of ssBe
936		NssssBe	AtomTypeEState('count', 'ssssBe')	2D	number of ssssBe
937		NssBH	AtomTypeEState('count', 'ssBH')	2D	number of ssBH
938		NsssB	AtomTypeEState('count', 'sssB')	2D	number of sssB
939		NssssB	AtomTypeEState('count', 'ssssB')	2D	number of ssssB
940		NsCH3	AtomTypeEState('count', 'sCH3')	2D	number of sCH3
941		NdCH2	AtomTypeEState('count', 'dCH2')	2D	number of dCH2
942		NssCH2	AtomTypeEState('count', 'ssCH2')	2D	number of ssCH2
943		NtCH	AtomTypeEState('count', 'tCH')	2D	number of tCH
944		NdsCH	AtomTypeEState('count', 'dsCH')	2D	number of dsCH
945		NaaCH	AtomTypeEState('count', 'aaCH')	2D	number of aaCH
946		NsssCH	AtomTypeEState('count', 'sssCH')	2D	number of sssCH
947		NddC	AtomTypeEState('count', 'ddC')	2D	number of ddC
948		NtsC	AtomTypeEState('count', 'tsC')	2D	number of tsC
949		NdssC	AtomTypeEState('count', 'dssC')	2D	number of dssC
950		NaasC	AtomTypeEState('count', 'aasC')	2D	number of aasC
951		NaaaC	AtomTypeEState('count', 'aaaC')	2D	number of aaaC
952		NssssC	AtomTypeEState('count', 'ssssC')	2D	number of ssssC
953		NsNH3	AtomTypeEState('count', 'sNH3')	2D	number of sNH3
954		NsNH2	AtomTypeEState('count', 'sNH2')	2D	number of sNH2
955		NssNH2	AtomTypeEState('count', 'ssNH2')	2D	number of ssNH2
956		NdNH	AtomTypeEState('count', 'dNH')	2D	number of dNH
957		NssNH	AtomTypeEState('count', 'ssNH')	2D	number of ssNH
958		NaaNH	AtomTypeEState('count', 'aaNH')	2D	number of aaNH
959		NtN	AtomTypeEState('count', 'tN')	2D	number of tN
960		NsssNH	AtomTypeEState('count', 'sssNH')	2D	number of sssNH
961		NdsN	AtomTypeEState('count', 'dsN')	2D	number of dsN
962		NaaN	AtomTypeEState('count', 'aaN')	2D	number of aaN
963		NsssN	AtomTypeEState('count', 'sssN')	2D	number of sssN
964		NddsN	AtomTypeEState('count', 'ddsN')	2D	number of ddsN
965		NaasN	AtomTypeEState('count', 'aasN')	2D	number of aasN
966		NssssN	AtomTypeEState('count', 'ssssN')	2D	number of ssssN
967		NsOH	AtomTypeEState('count', 'sOH')	2D	number of sOH
968		NdO	AtomTypeEState('count', 'dO')	2D	number of dO
969		NssO	AtomTypeEState('count', 'ssO')	2D	number of ssO
970		NaaO	AtomTypeEState('count', 'aaO')	2D	number of aaO
971		NsF	AtomTypeEState('count', 'sF')	2D	number of sF
972		NsSiH3	AtomTypeEState('count', 'sSiH3')	2D	number of sSiH3
973		NssSiH2	AtomTypeEState('count', 'ssSiH2')	2D	number of ssSiH2
974		NsssSiH	AtomTypeEState('count', 'sssSiH')	2D	number of sssSiH
975		NssssSi	AtomTypeEState('count', 'ssssSi')	2D	number of ssssSi
976		NsPH2	AtomTypeEState('count', 'sPH2')	2D	number of sPH2
977		NssPH	AtomTypeEState('count', 'ssPH')	2D	number of ssPH
978		NsssP	AtomTypeEState('count', 'sssP')	2D	number of sssP
979		NdsssP	AtomTypeEState('count', 'dsssP')	2D	number of dsssP
980		NsssssP	AtomTypeEState('count', 'sssssP')	2D	number of sssssP
981		NsSH	AtomTypeEState('count', 'sSH')	2D	number of sSH
982		NdS	AtomTypeEState('count', 'dS')	2D	number of dS
983		NssS	AtomTypeEState('count', 'ssS')	2D	number of ssS
984		NaaS	AtomTypeEState('count', 'aaS')	2D	number of aaS
985		NdssS	AtomTypeEState('count', 'dssS')	2D	number of dssS
986		NddssS	AtomTypeEState('count', 'ddssS')	2D	number of ddssS
987		NsCl	AtomTypeEState('count', 'sCl')	2D	number of sCl
988		NsGeH3	AtomTypeEState('count', 'sGeH3')	2D	number of sGeH3
989		NssGeH2	AtomTypeEState('count', 'ssGeH2')	2D	number of ssGeH2
990		NsssGeH	AtomTypeEState('count', 'sssGeH')	2D	number of sssGeH
991		NssssGe	AtomTypeEState('count', 'ssssGe')	2D	number of ssssGe
992		NsAsH2	AtomTypeEState('count', 'sAsH2')	2D	number of sAsH2
993		NssAsH	AtomTypeEState('count', 'ssAsH')	2D	number of ssAsH
994		NsssAs	AtomTypeEState('count', 'sssAs')	2D	number of sssAs
995		NsssdAs	AtomTypeEState('count', 'sssdAs')	2D	number of sssdAs
996		NsssssAs	AtomTypeEState('count', 'sssssAs')	2D	number of sssssAs
997		NsSeH	AtomTypeEState('count', 'sSeH')	2D	number of sSeH
998		NdSe	AtomTypeEState('count', 'dSe')	2D	number of dSe
999		NssSe	AtomTypeEState('count', 'ssSe')	2D	number of ssSe
1000		NaaSe	AtomTypeEState('count', 'aaSe')	2D	number of aaSe
1001		NdssSe	AtomTypeEState('count', 'dssSe')	2D	number of dssSe
1002		NddssSe	AtomTypeEState('count', 'ddssSe')	2D	number of ddssSe
1003		NsBr	AtomTypeEState('count', 'sBr')	2D	number of sBr
1004		NsSnH3	AtomTypeEState('count', 'sSnH3')	2D	number of sSnH3
1005		NssSnH2	AtomTypeEState('count', 'ssSnH2')	2D	number of ssSnH2
1006		NsssSnH	AtomTypeEState('count', 'sssSnH')	2D	number of sssSnH
1007		NssssSn	AtomTypeEState('count', 'ssssSn')	2D	number of ssssSn
1008		NsI	AtomTypeEState('count', 'sI')	2D	number of sI
1009		NsPbH3	AtomTypeEState('count', 'sPbH3')	2D	number of sPbH3
1010		NssPbH2	AtomTypeEState('count', 'ssPbH2')	2D	number of ssPbH2
1011		NsssPbH	AtomTypeEState('count', 'sssPbH')	2D	number of sssPbH
1012		NssssPb	AtomTypeEState('count', 'ssssPb')	2D	number of ssssPb
1013		SsLi	AtomTypeEState('sum', 'sLi')	2D	sum of sLi
1014		SssBe	AtomTypeEState('sum', 'ssBe')	2D	sum of ssBe
1015		SssssBe	AtomTypeEState('sum', 'ssssBe')	2D	sum of ssssBe
1016		SssBH	AtomTypeEState('sum', 'ssBH')	2D	sum of ssBH
1017		SsssB	AtomTypeEState('sum', 'sssB')	2D	sum of sssB
1018		SssssB	AtomTypeEState('sum', 'ssssB')	2D	sum of ssssB
1019		SsCH3	AtomTypeEState('sum', 'sCH3')	2D	sum of sCH3
1020		SdCH2	AtomTypeEState('sum', 'dCH2')	2D	sum of dCH2
1021		SssCH2	AtomTypeEState('sum', 'ssCH2')	2D	sum of ssCH2
1022		StCH	AtomTypeEState('sum', 'tCH')	2D	sum of tCH
1023		SdsCH	AtomTypeEState('sum', 'dsCH')	2D	sum of dsCH
1024		SaaCH	AtomTypeEState('sum', 'aaCH')	2D	sum of aaCH
1025		SsssCH	AtomTypeEState('sum', 'sssCH')	2D	sum of sssCH
1026		SddC	AtomTypeEState('sum', 'ddC')	2D	sum of ddC
1027		StsC	AtomTypeEState('sum', 'tsC')	2D	sum of tsC
1028		SdssC	AtomTypeEState('sum', 'dssC')	2D	sum of dssC
1029		SaasC	AtomTypeEState('sum', 'aasC')	2D	sum of aasC
1030		SaaaC	AtomTypeEState('sum', 'aaaC')	2D	sum of aaaC
1031		SssssC	AtomTypeEState('sum', 'ssssC')	2D	sum of ssssC
1032		SsNH3	AtomTypeEState('sum', 'sNH3')	2D	sum of sNH3
1033		SsNH2	AtomTypeEState('sum', 'sNH2')	2D	sum of sNH2
1034		SssNH2	AtomTypeEState('sum', 'ssNH2')	2D	sum of ssNH2
1035		SdNH	AtomTypeEState('sum', 'dNH')	2D	sum of dNH
1036		SssNH	AtomTypeEState('sum', 'ssNH')	2D	sum of ssNH
1037		SaaNH	AtomTypeEState('sum', 'aaNH')	2D	sum of aaNH
1038		StN	AtomTypeEState('sum', 'tN')	2D	sum of tN
1039		SsssNH	AtomTypeEState('sum', 'sssNH')	2D	sum of sssNH
1040		SdsN	AtomTypeEState('sum', 'dsN')	2D	sum of dsN
1041		SaaN	AtomTypeEState('sum', 'aaN')	2D	sum of aaN
1042		SsssN	AtomTypeEState('sum', 'sssN')	2D	sum of sssN
1043		SddsN	AtomTypeEState('sum', 'ddsN')	2D	sum of ddsN
1044		SaasN	AtomTypeEState('sum', 'aasN')	2D	sum of aasN
1045		SssssN	AtomTypeEState('sum', 'ssssN')	2D	sum of ssssN
1046		SsOH	AtomTypeEState('sum', 'sOH')	2D	sum of sOH
1047		SdO	AtomTypeEState('sum', 'dO')	2D	sum of dO
1048		SssO	AtomTypeEState('sum', 'ssO')	2D	sum of ssO
1049		SaaO	AtomTypeEState('sum', 'aaO')	2D	sum of aaO
1050		SsF	AtomTypeEState('sum', 'sF')	2D	sum of sF
1051		SsSiH3	AtomTypeEState('sum', 'sSiH3')	2D	sum of sSiH3
1052		SssSiH2	AtomTypeEState('sum', 'ssSiH2')	2D	sum of ssSiH2
1053		SsssSiH	AtomTypeEState('sum', 'sssSiH')	2D	sum of sssSiH
1054		SssssSi	AtomTypeEState('sum', 'ssssSi')	2D	sum of ssssSi
1055		SsPH2	AtomTypeEState('sum', 'sPH2')	2D	sum of sPH2
1056		SssPH	AtomTypeEState('sum', 'ssPH')	2D	sum of ssPH
1057		SsssP	AtomTypeEState('sum', 'sssP')	2D	sum of sssP
1058		SdsssP	AtomTypeEState('sum', 'dsssP')	2D	sum of dsssP
1059		SsssssP	AtomTypeEState('sum', 'sssssP')	2D	sum of sssssP
1060		SsSH	AtomTypeEState('sum', 'sSH')	2D	sum of sSH
1061		SdS	AtomTypeEState('sum', 'dS')	2D	sum of dS
1062		SssS	AtomTypeEState('sum', 'ssS')	2D	sum of ssS
1063		SaaS	AtomTypeEState('sum', 'aaS')	2D	sum of aaS
1064		SdssS	AtomTypeEState('sum', 'dssS')	2D	sum of dssS
1065		SddssS	AtomTypeEState('sum', 'ddssS')	2D	sum of ddssS
1066		SsCl	AtomTypeEState('sum', 'sCl')	2D	sum of sCl
1067		SsGeH3	AtomTypeEState('sum', 'sGeH3')	2D	sum of sGeH3
1068		SssGeH2	AtomTypeEState('sum', 'ssGeH2')	2D	sum of ssGeH2
1069		SsssGeH	AtomTypeEState('sum', 'sssGeH')	2D	sum of sssGeH
1070		SssssGe	AtomTypeEState('sum', 'ssssGe')	2D	sum of ssssGe
1071		SsAsH2	AtomTypeEState('sum', 'sAsH2')	2D	sum of sAsH2
1072		SssAsH	AtomTypeEState('sum', 'ssAsH')	2D	sum of ssAsH
1073		SsssAs	AtomTypeEState('sum', 'sssAs')	2D	sum of sssAs
1074		SsssdAs	AtomTypeEState('sum', 'sssdAs')	2D	sum of sssdAs
1075		SsssssAs	AtomTypeEState('sum', 'sssssAs')	2D	sum of sssssAs
1076		SsSeH	AtomTypeEState('sum', 'sSeH')	2D	sum of sSeH
1077		SdSe	AtomTypeEState('sum', 'dSe')	2D	sum of dSe
1078		SssSe	AtomTypeEState('sum', 'ssSe')	2D	sum of ssSe
1079		SaaSe	AtomTypeEState('sum', 'aaSe')	2D	sum of aaSe
1080		SdssSe	AtomTypeEState('sum', 'dssSe')	2D	sum of dssSe
1081		SddssSe	AtomTypeEState('sum', 'ddssSe')	2D	sum of ddssSe
1082		SsBr	AtomTypeEState('sum', 'sBr')	2D	sum of sBr
1083		SsSnH3	AtomTypeEState('sum', 'sSnH3')	2D	sum of sSnH3
1084		SssSnH2	AtomTypeEState('sum', 'ssSnH2')	2D	sum of ssSnH2
1085		SsssSnH	AtomTypeEState('sum', 'sssSnH')	2D	sum of sssSnH
1086		SssssSn	AtomTypeEState('sum', 'ssssSn')	2D	sum of ssssSn
1087		SsI	AtomTypeEState('sum', 'sI')	2D	sum of sI
1088		SsPbH3	AtomTypeEState('sum', 'sPbH3')	2D	sum of sPbH3
1089		SssPbH2	AtomTypeEState('sum', 'ssPbH2')	2D	sum of ssPbH2
1090		SsssPbH	AtomTypeEState('sum', 'sssPbH')	2D	sum of sssPbH
1091		SssssPb	AtomTypeEState('sum', 'ssssPb')	2D	sum of ssssPb
1092		MAXsLi	AtomTypeEState('max', 'sLi')	2D	max of sLi
1093		MAXssBe	AtomTypeEState('max', 'ssBe')	2D	max of ssBe
1094		MAXssssBe	AtomTypeEState('max', 'ssssBe')	2D	max of ssssBe
1095		MAXssBH	AtomTypeEState('max', 'ssBH')	2D	max of ssBH
1096		MAXsssB	AtomTypeEState('max', 'sssB')	2D	max of sssB
1097		MAXssssB	AtomTypeEState('max', 'ssssB')	2D	max of ssssB
1098		MAXsCH3	AtomTypeEState('max', 'sCH3')	2D	max of sCH3
1099		MAXdCH2	AtomTypeEState('max', 'dCH2')	2D	max of dCH2
1100		MAXssCH2	AtomTypeEState('max', 'ssCH2')	2D	max of ssCH2
1101		MAXtCH	AtomTypeEState('max', 'tCH')	2D	max of tCH
1102		MAXdsCH	AtomTypeEState('max', 'dsCH')	2D	max of dsCH
1103		MAXaaCH	AtomTypeEState('max', 'aaCH')	2D	max of aaCH
1104		MAXsssCH	AtomTypeEState('max', 'sssCH')	2D	max of sssCH
1105		MAXddC	AtomTypeEState('max', 'ddC')	2D	max of ddC
1106		MAXtsC	AtomTypeEState('max', 'tsC')	2D	max of tsC
1107		MAXdssC	AtomTypeEState('max', 'dssC')	2D	max of dssC
1108		MAXaasC	AtomTypeEState('max', 'aasC')	2D	max of aasC
1109		MAXaaaC	AtomTypeEState('max', 'aaaC')	2D	max of aaaC
1110		MAXssssC	AtomTypeEState('max', 'ssssC')	2D	max of ssssC
1111		MAXsNH3	AtomTypeEState('max', 'sNH3')	2D	max of sNH3
1112		MAXsNH2	AtomTypeEState('max', 'sNH2')	2D	max of sNH2
1113		MAXssNH2	AtomTypeEState('max', 'ssNH2')	2D	max of ssNH2
1114		MAXdNH	AtomTypeEState('max', 'dNH')	2D	max of dNH
1115		MAXssNH	AtomTypeEState('max', 'ssNH')	2D	max of ssNH
1116		MAXaaNH	AtomTypeEState('max', 'aaNH')	2D	max of aaNH
1117		MAXtN	AtomTypeEState('max', 'tN')	2D	max of tN
1118		MAXsssNH	AtomTypeEState('max', 'sssNH')	2D	max of sssNH
1119		MAXdsN	AtomTypeEState('max', 'dsN')	2D	max of dsN
1120		MAXaaN	AtomTypeEState('max', 'aaN')	2D	max of aaN
1121		MAXsssN	AtomTypeEState('max', 'sssN')	2D	max of sssN
1122		MAXddsN	AtomTypeEState('max', 'ddsN')	2D	max of ddsN
1123		MAXaasN	AtomTypeEState('max', 'aasN')	2D	max of aasN
1124		MAXssssN	AtomTypeEState('max', 'ssssN')	2D	max of ssssN
1125		MAXsOH	AtomTypeEState('max', 'sOH')	2D	max of sOH
1126		MAXdO	AtomTypeEState('max', 'dO')	2D	max of dO
1127		MAXssO	AtomTypeEState('max', 'ssO')	2D	max of ssO
1128		MAXaaO	AtomTypeEState('max', 'aaO')	2D	max of aaO
1129		MAXsF	AtomTypeEState('max', 'sF')	2D	max of sF
1130		MAXsSiH3	AtomTypeEState('max', 'sSiH3')	2D	max of sSiH3
1131		MAXssSiH2	AtomTypeEState('max', 'ssSiH2')	2D	max of ssSiH2
1132		MAXsssSiH	AtomTypeEState('max', 'sssSiH')	2D	max of sssSiH
1133		MAXssssSi	AtomTypeEState('max', 'ssssSi')	2D	max of ssssSi
1134		MAXsPH2	AtomTypeEState('max', 'sPH2')	2D	max of sPH2
1135		MAXssPH	AtomTypeEState('max', 'ssPH')	2D	max of ssPH
1136		MAXsssP	AtomTypeEState('max', 'sssP')	2D	max of sssP
1137		MAXdsssP	AtomTypeEState('max', 'dsssP')	2D	max of dsssP
1138		MAXsssssP	AtomTypeEState('max', 'sssssP')	2D	max of sssssP
1139		MAXsSH	AtomTypeEState('max', 'sSH')	2D	max of sSH
1140		MAXdS	AtomTypeEState('max', 'dS')	2D	max of dS
1141		MAXssS	AtomTypeEState('max', 'ssS')	2D	max of ssS
1142		MAXaaS	AtomTypeEState('max', 'aaS')	2D	max of aaS
1143		MAXdssS	AtomTypeEState('max', 'dssS')	2D	max of dssS
1144		MAXddssS	AtomTypeEState('max', 'ddssS')	2D	max of ddssS
1145		MAXsCl	AtomTypeEState('max', 'sCl')	2D	max of sCl
1146		MAXsGeH3	AtomTypeEState('max', 'sGeH3')	2D	max of sGeH3
1147		MAXssGeH2	AtomTypeEState('max', 'ssGeH2')	2D	max of ssGeH2
1148		MAXsssGeH	AtomTypeEState('max', 'sssGeH')	2D	max of sssGeH
1149		MAXssssGe	AtomTypeEState('max', 'ssssGe')	2D	max of ssssGe
1150		MAXsAsH2	AtomTypeEState('max', 'sAsH2')	2D	max of sAsH2
1151		MAXssAsH	AtomTypeEState('max', 'ssAsH')	2D	max of ssAsH
1152		MAXsssAs	AtomTypeEState('max', 'sssAs')	2D	max of sssAs
1153		MAXsssdAs	AtomTypeEState('max', 'sssdAs')	2D	max of sssdAs
1154		MAXsssssAs	AtomTypeEState('max', 'sssssAs')	2D	max of sssssAs
1155		MAXsSeH	AtomTypeEState('max', 'sSeH')	2D	max of sSeH
1156		MAXdSe	AtomTypeEState('max', 'dSe')	2D	max of dSe
1157		MAXssSe	AtomTypeEState('max', 'ssSe')	2D	max of ssSe
1158		MAXaaSe	AtomTypeEState('max', 'aaSe')	2D	max of aaSe
1159		MAXdssSe	AtomTypeEState('max', 'dssSe')	2D	max of dssSe
1160		MAXddssSe	AtomTypeEState('max', 'ddssSe')	2D	max of ddssSe
1161		MAXsBr	AtomTypeEState('max', 'sBr')	2D	max of sBr
1162		MAXsSnH3	AtomTypeEState('max', 'sSnH3')	2D	max of sSnH3
1163		MAXssSnH2	AtomTypeEState('max', 'ssSnH2')	2D	max of ssSnH2
1164		MAXsssSnH	AtomTypeEState('max', 'sssSnH')	2D	max of sssSnH
1165		MAXssssSn	AtomTypeEState('max', 'ssssSn')	2D	max of ssssSn
1166		MAXsI	AtomTypeEState('max', 'sI')	2D	max of sI
1167		MAXsPbH3	AtomTypeEState('max', 'sPbH3')	2D	max of sPbH3
1168		MAXssPbH2	AtomTypeEState('max', 'ssPbH2')	2D	max of ssPbH2
1169		MAXsssPbH	AtomTypeEState('max', 'sssPbH')	2D	max of sssPbH
1170		MAXssssPb	AtomTypeEState('max', 'ssssPb')	2D	max of ssssPb
1171		MINsLi	AtomTypeEState('min', 'sLi')	2D	min of sLi
1172		MINssBe	AtomTypeEState('min', 'ssBe')	2D	min of ssBe
1173		MINssssBe	AtomTypeEState('min', 'ssssBe')	2D	min of ssssBe
1174		MINssBH	AtomTypeEState('min', 'ssBH')	2D	min of ssBH
1175		MINsssB	AtomTypeEState('min', 'sssB')	2D	min of sssB
1176		MINssssB	AtomTypeEState('min', 'ssssB')	2D	min of ssssB
1177		MINsCH3	AtomTypeEState('min', 'sCH3')	2D	min of sCH3
1178		MINdCH2	AtomTypeEState('min', 'dCH2')	2D	min of dCH2
1179		MINssCH2	AtomTypeEState('min', 'ssCH2')	2D	min of ssCH2
1180		MINtCH	AtomTypeEState('min', 'tCH')	2D	min of tCH
1181		MINdsCH	AtomTypeEState('min', 'dsCH')	2D	min of dsCH
1182		MINaaCH	AtomTypeEState('min', 'aaCH')	2D	min of aaCH
1183		MINsssCH	AtomTypeEState('min', 'sssCH')	2D	min of sssCH
1184		MINddC	AtomTypeEState('min', 'ddC')	2D	min of ddC
1185		MINtsC	AtomTypeEState('min', 'tsC')	2D	min of tsC
1186		MINdssC	AtomTypeEState('min', 'dssC')	2D	min of dssC
1187		MINaasC	AtomTypeEState('min', 'aasC')	2D	min of aasC
1188		MINaaaC	AtomTypeEState('min', 'aaaC')	2D	min of aaaC
1189		MINssssC	AtomTypeEState('min', 'ssssC')	2D	min of ssssC
1190		MINsNH3	AtomTypeEState('min', 'sNH3')	2D	min of sNH3
1191		MINsNH2	AtomTypeEState('min', 'sNH2')	2D	min of sNH2
1192		MINssNH2	AtomTypeEState('min', 'ssNH2')	2D	min of ssNH2
1193		MINdNH	AtomTypeEState('min', 'dNH')	2D	min of dNH
1194		MINssNH	AtomTypeEState('min', 'ssNH')	2D	min of ssNH
1195		MINaaNH	AtomTypeEState('min', 'aaNH')	2D	min of aaNH
1196		MINtN	AtomTypeEState('min', 'tN')	2D	min of tN
1197		MINsssNH	AtomTypeEState('min', 'sssNH')	2D	min of sssNH
1198		MINdsN	AtomTypeEState('min', 'dsN')	2D	min of dsN
1199		MINaaN	AtomTypeEState('min', 'aaN')	2D	min of aaN
1200		MINsssN	AtomTypeEState('min', 'sssN')	2D	min of sssN
1201		MINddsN	AtomTypeEState('min', 'ddsN')	2D	min of ddsN
1202		MINaasN	AtomTypeEState('min', 'aasN')	2D	min of aasN
1203		MINssssN	AtomTypeEState('min', 'ssssN')	2D	min of ssssN
1204		MINsOH	AtomTypeEState('min', 'sOH')	2D	min of sOH
1205		MINdO	AtomTypeEState('min', 'dO')	2D	min of dO
1206		MINssO	AtomTypeEState('min', 'ssO')	2D	min of ssO
1207		MINaaO	AtomTypeEState('min', 'aaO')	2D	min of aaO
1208		MINsF	AtomTypeEState('min', 'sF')	2D	min of sF
1209		MINsSiH3	AtomTypeEState('min', 'sSiH3')	2D	min of sSiH3
1210		MINssSiH2	AtomTypeEState('min', 'ssSiH2')	2D	min of ssSiH2
1211		MINsssSiH	AtomTypeEState('min', 'sssSiH')	2D	min of sssSiH
1212		MINssssSi	AtomTypeEState('min', 'ssssSi')	2D	min of ssssSi
1213		MINsPH2	AtomTypeEState('min', 'sPH2')	2D	min of sPH2
1214		MINssPH	AtomTypeEState('min', 'ssPH')	2D	min of ssPH
1215		MINsssP	AtomTypeEState('min', 'sssP')	2D	min of sssP
1216		MINdsssP	AtomTypeEState('min', 'dsssP')	2D	min of dsssP
1217		MINsssssP	AtomTypeEState('min', 'sssssP')	2D	min of sssssP
1218		MINsSH	AtomTypeEState('min', 'sSH')	2D	min of sSH
1219		MINdS	AtomTypeEState('min', 'dS')	2D	min of dS
1220		MINssS	AtomTypeEState('min', 'ssS')	2D	min of ssS
1221		MINaaS	AtomTypeEState('min', 'aaS')	2D	min of aaS
1222		MINdssS	AtomTypeEState('min', 'dssS')	2D	min of dssS
1223		MINddssS	AtomTypeEState('min', 'ddssS')	2D	min of ddssS
1224		MINsCl	AtomTypeEState('min', 'sCl')	2D	min of sCl
1225		MINsGeH3	AtomTypeEState('min', 'sGeH3')	2D	min of sGeH3
1226		MINssGeH2	AtomTypeEState('min', 'ssGeH2')	2D	min of ssGeH2
1227		MINsssGeH	AtomTypeEState('min', 'sssGeH')	2D	min of sssGeH
1228		MINssssGe	AtomTypeEState('min', 'ssssGe')	2D	min of ssssGe
1229		MINsAsH2	AtomTypeEState('min', 'sAsH2')	2D	min of sAsH2
1230		MINssAsH	AtomTypeEState('min', 'ssAsH')	2D	min of ssAsH
1231		MINsssAs	AtomTypeEState('min', 'sssAs')	2D	min of sssAs
1232		MINsssdAs	AtomTypeEState('min', 'sssdAs')	2D	min of sssdAs
1233		MINsssssAs	AtomTypeEState('min', 'sssssAs')	2D	min of sssssAs
1234		MINsSeH	AtomTypeEState('min', 'sSeH')	2D	min of sSeH
1235		MINdSe	AtomTypeEState('min', 'dSe')	2D	min of dSe
1236		MINssSe	AtomTypeEState('min', 'ssSe')	2D	min of ssSe
1237		MINaaSe	AtomTypeEState('min', 'aaSe')	2D	min of aaSe
1238		MINdssSe	AtomTypeEState('min', 'dssSe')	2D	min of dssSe
1239		MINddssSe	AtomTypeEState('min', 'ddssSe')	2D	min of ddssSe
1240		MINsBr	AtomTypeEState('min', 'sBr')	2D	min of sBr
1241		MINsSnH3	AtomTypeEState('min', 'sSnH3')	2D	min of sSnH3
1242		MINssSnH2	AtomTypeEState('min', 'ssSnH2')	2D	min of ssSnH2
1243		MINsssSnH	AtomTypeEState('min', 'sssSnH')	2D	min of sssSnH
1244		MINssssSn	AtomTypeEState('min', 'ssssSn')	2D	min of ssssSn
1245		MINsI	AtomTypeEState('min', 'sI')	2D	min of sI
1246		MINsPbH3	AtomTypeEState('min', 'sPbH3')	2D	min of sPbH3
1247		MINssPbH2	AtomTypeEState('min', 'ssPbH2')	2D	min of ssPbH2
1248		MINsssPbH	AtomTypeEState('min', 'sssPbH')	2D	min of sssPbH
1249		MINssssPb	AtomTypeEState('min', 'ssssPb')	2D	min of ssssPb
1250	ExtendedTopochemicalAtom	ETA_alpha	EtaCoreCount(False, False)	2D	ETA core count
1251		AETA_alpha	EtaCoreCount(True, False)	2D	averaged ETA core count
1252		ETA_shape_p	EtaShapeIndex('p')	2D	ETA shape index (type: p)
1253		ETA_shape_y	EtaShapeIndex('y')	2D	ETA shape index (type: y)
1254		ETA_shape_x	EtaShapeIndex('x')	2D	ETA shape index (type: x)
1255		ETA_beta	EtaVEMCount('', False)	2D	valence electron mobile count
1256		AETA_beta	EtaVEMCount('', True)	2D	averaged valence electron mobile count
1257		ETA_beta_s	EtaVEMCount('s', False)	2D	sigma contribution to valence electron mobile count
1258		AETA_beta_s	EtaVEMCount('s', True)	2D	averaged sigma contribution to valence electron mobile count
1259		ETA_beta_ns	EtaVEMCount('ns', False)	2D	nonsigma contribution to valence electron mobile count
1260		AETA_beta_ns	EtaVEMCount('ns', True)	2D	averaged nonsigma contribution to valence electron mobile count
1261		ETA_beta_ns_d	EtaVEMCount('ns_d', False)	2D	delta contribution to valence electron mobile count
1262		AETA_beta_ns_d	EtaVEMCount('ns_d', True)	2D	averaged delta contribution to valence electron mobile count
1263		ETA_eta	EtaCompositeIndex(False, False, False)	2D	ETA composite index for reference graph
1264		AETA_eta	EtaCompositeIndex(False, False, True)	2D	averaged ETA composite index for reference graph
1265		ETA_eta_L	EtaCompositeIndex(False, True, False)	2D	local ETA composite index for reference graph
1266		AETA_eta_L	EtaCompositeIndex(False, True, True)	2D	averaged local ETA composite index for reference graph
1267		ETA_eta_R	EtaCompositeIndex(True, False, False)	2D	ETA composite index for reference graph
1268		AETA_eta_R	EtaCompositeIndex(True, False, True)	2D	averaged ETA composite index for reference graph
1269		ETA_eta_RL	EtaCompositeIndex(True, True, False)	2D	local ETA composite index for reference graph
1270		AETA_eta_RL	EtaCompositeIndex(True, True, True)	2D	averaged local ETA composite index for reference graph
1271		ETA_eta_F	EtaFunctionalityIndex(False, False)	2D	ETA functionality index
1272		AETA_eta_F	EtaFunctionalityIndex(False, True)	2D	averaged ETA functionality index
1273		ETA_eta_FL	EtaFunctionalityIndex(True, False)	2D	local ETA functionality index
1274		AETA_eta_FL	EtaFunctionalityIndex(True, True)	2D	averaged local ETA functionality index
1275		ETA_eta_B	EtaBranchingIndex(False, False)	2D	ETA branching index
1276		AETA_eta_B	EtaBranchingIndex(False, True)	2D	averaged ETA branching index
1277		ETA_eta_BR	EtaBranchingIndex(True, False)	2D	ETA branching index (use ring count)
1278		AETA_eta_BR	EtaBranchingIndex(True, True)	2D	averaged ETA branching index (use ring count)
1279		ETA_dAlpha_A	EtaDeltaAlpha('A')	2D	ETA delta alpha (type: A)
1280		ETA_dAlpha_B	EtaDeltaAlpha('B')	2D	ETA delta alpha (type: B)
1281		ETA_epsilon_1	EtaEpsilon(1)	2D	ETA epsilon (type: 1)
1282		ETA_epsilon_2	EtaEpsilon(2)	2D	ETA epsilon (type: 2)
1283		ETA_epsilon_3	EtaEpsilon(3)	2D	ETA epsilon (type: 3)
1284		ETA_epsilon_4	EtaEpsilon(4)	2D	ETA epsilon (type: 4)
1285		ETA_epsilon_5	EtaEpsilon(5)	2D	ETA epsilon (type: 5)
1286		ETA_dEpsilon_A	EtaDeltaEpsilon('A')	2D	ETA delta epsilon (type: A)
1287		ETA_dEpsilon_B	EtaDeltaEpsilon('B')	2D	ETA delta epsilon (type: B)
1288		ETA_dEpsilon_C	EtaDeltaEpsilon('C')	2D	ETA delta epsilon (type: C)
1289		ETA_dEpsilon_D	EtaDeltaEpsilon('D')	2D	ETA delta epsilon (type: D)
1290		ETA_dBeta	EtaDeltaBeta(False)	2D	ETA delta beta
1291		AETA_dBeta	EtaDeltaBeta(True)	2D	averaged ETA delta beta
1292		ETA_psi_1	EtaPsi()	2D	ETA psi
1293		ETA_dPsi_A	EtaDeltaPsi('A')	2D	ETA delta psi (type: A)
1294		ETA_dPsi_B	EtaDeltaPsi('B')	2D	ETA delta psi (type: B)
1295	FragmentComplexity	fragCpx	FragmentComplexity()	2D	fragment complexity
1296	Framework	fMF	Framework()	2D	molecular framework ratio
1297	GeometricalIndex	GeomDiameter	Diameter3D()	3D	geometric diameter
1298		GeomRadius	Radius3D()	3D	geometric radius
1299		GeomShapeIndex	GeometricalShapeIndex()	3D	geometrical shape index
1300		GeomPetitjeanIndex	PetitjeanIndex3D()	3D	geometric Petitjean index
1301	GravitationalIndex	GRAV	GravitationalIndex(True, False)	3D	heavy atom gravitational index
1302		GRAVH	GravitationalIndex(False, False)	3D	gravitational index
1303		GRAVp	GravitationalIndex(True, True)	3D	heavy atom pair gravitational index
1304		GRAVHp	GravitationalIndex(False, True)	3D	pair gravitational index
1305	HydrogenBond	nHBAcc	HBondAcceptor()	2D	number of hydrogen bond acceptor
1306		nHBDon	HBondDonor()	2D	number of hydrogen bond donor
1307	InformationContent	IC0	InformationContent(0)	2D	0-ordered neighborhood information content
1308		IC1	InformationContent(1)	2D	1-ordered neighborhood information content
1309		IC2	InformationContent(2)	2D	2-ordered neighborhood information content
1310		IC3	InformationContent(3)	2D	3-ordered neighborhood information content
1311		IC4	InformationContent(4)	2D	4-ordered neighborhood information content
1312		IC5	InformationContent(5)	2D	5-ordered neighborhood information content
1313		TIC0	TotalIC(0)	2D	0-ordered neighborhood total information content
1314		TIC1	TotalIC(1)	2D	1-ordered neighborhood total information content
1315		TIC2	TotalIC(2)	2D	2-ordered neighborhood total information content
1316		TIC3	TotalIC(3)	2D	3-ordered neighborhood total information content
1317		TIC4	TotalIC(4)	2D	4-ordered neighborhood total information content
1318		TIC5	TotalIC(5)	2D	5-ordered neighborhood total information content
1319		SIC0	StructuralIC(0)	2D	0-ordered structural information content
1320		SIC1	StructuralIC(1)	2D	1-ordered structural information content
1321		SIC2	StructuralIC(2)	2D	2-ordered structural information content
1322		SIC3	StructuralIC(3)	2D	3-ordered structural information content
1323		SIC4	StructuralIC(4)	2D	4-ordered structural information content
1324		SIC5	StructuralIC(5)	2D	5-ordered structural information content
1325		BIC0	BondingIC(0)	2D	0-ordered bonding information content
1326		BIC1	BondingIC(1)	2D	1-ordered bonding information content
1327		BIC2	BondingIC(2)	2D	2-ordered bonding information content
1328		BIC3	BondingIC(3)	2D	3-ordered bonding information content
1329		BIC4	BondingIC(4)	2D	4-ordered bonding information content
1330		BIC5	BondingIC(5)	2D	5-ordered bonding information content
1331		CIC0	ComplementaryIC(0)	2D	0-ordered complementary information content
1332		CIC1	ComplementaryIC(1)	2D	1-ordered complementary information content
1333		CIC2	ComplementaryIC(2)	2D	2-ordered complementary information content
1334		CIC3	ComplementaryIC(3)	2D	3-ordered complementary information content
1335		CIC4	ComplementaryIC(4)	2D	4-ordered complementary information content
1336		CIC5	ComplementaryIC(5)	2D	5-ordered complementary information content
1337		MIC0	ModifiedIC(0)	2D	0-ordered modified information content
1338		MIC1	ModifiedIC(1)	2D	1-ordered modified information content
1339		MIC2	ModifiedIC(2)	2D	2-ordered modified information content
1340		MIC3	ModifiedIC(3)	2D	3-ordered modified information content
1341		MIC4	ModifiedIC(4)	2D	4-ordered modified information content
1342		MIC5	ModifiedIC(5)	2D	5-ordered modified information content
1343		ZMIC0	ZModifiedIC(0)	2D	0-ordered Z-modified information content
1344		ZMIC1	ZModifiedIC(1)	2D	1-ordered Z-modified information content
1345		ZMIC2	ZModifiedIC(2)	2D	2-ordered Z-modified information content
1346		ZMIC3	ZModifiedIC(3)	2D	3-ordered Z-modified information content
1347		ZMIC4	ZModifiedIC(4)	2D	4-ordered Z-modified information content
1348		ZMIC5	ZModifiedIC(5)	2D	5-ordered Z-modified information content
1349	KappaShapeIndex	Kier1	KappaShapeIndex1()	2D	kappa shape index 1
1350		Kier2	KappaShapeIndex2()	2D	kappa shape index 2
1351		Kier3	KappaShapeIndex3()	2D	kappa shape index 3
1352	Lipinski	Lipinski	Lipinski()	2D	Lipinski rule of five
1353		GhoseFilter	GhoseFilter()	2D	Ghose filter
1354	McGowanVolume	VMcGowan	McGowanVolume()	2D	McGowan volume
1355	MoeType	LabuteASA	LabuteASA()	2D	Labute's Approximate Surface Area
1356		PEOE_VSA1	PEOE_VSA(1)	2D	MOE Charge VSA Descriptor 1 (-inf < x < -0.30)
1357		PEOE_VSA2	PEOE_VSA(2)	2D	MOE Charge VSA Descriptor 2 (-0.30 <= x < -0.25)
1358		PEOE_VSA3	PEOE_VSA(3)	2D	MOE Charge VSA Descriptor 3 (-0.25 <= x < -0.20)
1359		PEOE_VSA4	PEOE_VSA(4)	2D	MOE Charge VSA Descriptor 4 (-0.20 <= x < -0.15)
1360		PEOE_VSA5	PEOE_VSA(5)	2D	MOE Charge VSA Descriptor 5 (-0.15 <= x < -0.10)
1361		PEOE_VSA6	PEOE_VSA(6)	2D	MOE Charge VSA Descriptor 6 (-0.10 <= x < -0.05)
1362		PEOE_VSA7	PEOE_VSA(7)	2D	MOE Charge VSA Descriptor 7 (-0.05 <= x < 0.00)
1363		PEOE_VSA8	PEOE_VSA(8)	2D	MOE Charge VSA Descriptor 8 ( 0.00 <= x < 0.05)
1364		PEOE_VSA9	PEOE_VSA(9)	2D	MOE Charge VSA Descriptor 9 ( 0.05 <= x < 0.10)
1365		PEOE_VSA10	PEOE_VSA(10)	2D	MOE Charge VSA Descriptor 10 ( 0.10 <= x < 0.15)
1366		PEOE_VSA11	PEOE_VSA(11)	2D	MOE Charge VSA Descriptor 11 ( 0.15 <= x < 0.20)
1367		PEOE_VSA12	PEOE_VSA(12)	2D	MOE Charge VSA Descriptor 12 ( 0.20 <= x < 0.25)
1368		PEOE_VSA13	PEOE_VSA(13)	2D	MOE Charge VSA Descriptor 13 ( 0.25 <= x < 0.30)
1369		SMR_VSA1	SMR_VSA(1)	2D	MOE MR VSA Descriptor 1 (-inf < x < 1.29)
1370		SMR_VSA2	SMR_VSA(2)	2D	MOE MR VSA Descriptor 2 ( 1.29 <= x < 1.82)
1371		SMR_VSA3	SMR_VSA(3)	2D	MOE MR VSA Descriptor 3 ( 1.82 <= x < 2.24)
1372		SMR_VSA4	SMR_VSA(4)	2D	MOE MR VSA Descriptor 4 ( 2.24 <= x < 2.45)
1373		SMR_VSA5	SMR_VSA(5)	2D	MOE MR VSA Descriptor 5 ( 2.45 <= x < 2.75)
1374		SMR_VSA6	SMR_VSA(6)	2D	MOE MR VSA Descriptor 6 ( 2.75 <= x < 3.05)
1375		SMR_VSA7	SMR_VSA(7)	2D	MOE MR VSA Descriptor 7 ( 3.05 <= x < 3.63)
1376		SMR_VSA8	SMR_VSA(8)	2D	MOE MR VSA Descriptor 8 ( 3.63 <= x < 3.80)
1377		SMR_VSA9	SMR_VSA(9)	2D	MOE MR VSA Descriptor 9 ( 3.80 <= x < 4.00)
1378		SlogP_VSA1	SlogP_VSA(1)	2D	MOE logP VSA Descriptor 1 (-inf < x < -0.40)
1379		SlogP_VSA2	SlogP_VSA(2)	2D	MOE logP VSA Descriptor 2 (-0.40 <= x < -0.20)
1380		SlogP_VSA3	SlogP_VSA(3)	2D	MOE logP VSA Descriptor 3 (-0.20 <= x < 0.00)
1381		SlogP_VSA4	SlogP_VSA(4)	2D	MOE logP VSA Descriptor 4 ( 0.00 <= x < 0.10)
1382		SlogP_VSA5	SlogP_VSA(5)	2D	MOE logP VSA Descriptor 5 ( 0.10 <= x < 0.15)
1383		SlogP_VSA6	SlogP_VSA(6)	2D	MOE logP VSA Descriptor 6 ( 0.15 <= x < 0.20)
1384		SlogP_VSA7	SlogP_VSA(7)	2D	MOE logP VSA Descriptor 7 ( 0.20 <= x < 0.25)
1385		SlogP_VSA8	SlogP_VSA(8)	2D	MOE logP VSA Descriptor 8 ( 0.25 <= x < 0.30)
1386		SlogP_VSA9	SlogP_VSA(9)	2D	MOE logP VSA Descriptor 9 ( 0.30 <= x < 0.40)
1387		SlogP_VSA10	SlogP_VSA(10)	2D	MOE logP VSA Descriptor 10 ( 0.40 <= x < 0.50)
1388		SlogP_VSA11	SlogP_VSA(11)	2D	MOE logP VSA Descriptor 11 ( 0.50 <= x < 0.60)
1389		EState_VSA1	EState_VSA(1)	2D	EState VSA Descriptor 1 (-inf < x < -0.39)
1390		EState_VSA2	EState_VSA(2)	2D	EState VSA Descriptor 2 ( -0.39 <= x < 0.29)
1391		EState_VSA3	EState_VSA(3)	2D	EState VSA Descriptor 3 ( 0.29 <= x < 0.72)
1392		EState_VSA4	EState_VSA(4)	2D	EState VSA Descriptor 4 ( 0.72 <= x < 1.17)
1393		EState_VSA5	EState_VSA(5)	2D	EState VSA Descriptor 5 ( 1.17 <= x < 1.54)
1394		EState_VSA6	EState_VSA(6)	2D	EState VSA Descriptor 6 ( 1.54 <= x < 1.81)
1395		EState_VSA7	EState_VSA(7)	2D	EState VSA Descriptor 7 ( 1.81 <= x < 2.05)
1396		EState_VSA8	EState_VSA(8)	2D	EState VSA Descriptor 8 ( 2.05 <= x < 4.69)
1397		EState_VSA9	EState_VSA(9)	2D	EState VSA Descriptor 9 ( 4.69 <= x < 9.17)
1398		EState_VSA10	EState_VSA(10)	2D	EState VSA Descriptor 10 ( 9.17 <= x < 15.00)
1399		VSA_EState1	VSA_EState(1)	2D	VSA EState Descriptor 1 (-inf < x < 4.78)
1400		VSA_EState2	VSA_EState(2)	2D	VSA EState Descriptor 2 ( 4.78 <= x < 5.00)
1401		VSA_EState3	VSA_EState(3)	2D	VSA EState Descriptor 3 ( 5.00 <= x < 5.41)
1402		VSA_EState4	VSA_EState(4)	2D	VSA EState Descriptor 4 ( 5.41 <= x < 5.74)
1403		VSA_EState5	VSA_EState(5)	2D	VSA EState Descriptor 5 ( 5.74 <= x < 6.00)
1404		VSA_EState6	VSA_EState(6)	2D	VSA EState Descriptor 6 ( 6.00 <= x < 6.07)
1405		VSA_EState7	VSA_EState(7)	2D	VSA EState Descriptor 7 ( 6.07 <= x < 6.45)
1406		VSA_EState8	VSA_EState(8)	2D	VSA EState Descriptor 8 ( 6.45 <= x < 7.00)
1407		VSA_EState9	VSA_EState(9)	2D	VSA EState Descriptor 9 ( 7.00 <= x < 11.00)
1408	MolecularDistanceEdge	MDEC-11	MolecularDistanceEdge(1, 1, 'C')	2D	molecular distance edge between primary C and primary C
1409		MDEC-12	MolecularDistanceEdge(1, 2, 'C')	2D	molecular distance edge between primary C and secondary C
1410		MDEC-13	MolecularDistanceEdge(1, 3, 'C')	2D	molecular distance edge between primary C and tertiary C
1411		MDEC-14	MolecularDistanceEdge(1, 4, 'C')	2D	molecular distance edge between primary C and quaternary C
1412		MDEC-22	MolecularDistanceEdge(2, 2, 'C')	2D	molecular distance edge between secondary C and secondary C
1413		MDEC-23	MolecularDistanceEdge(2, 3, 'C')	2D	molecular distance edge between secondary C and tertiary C
1414		MDEC-24	MolecularDistanceEdge(2, 4, 'C')	2D	molecular distance edge between secondary C and quaternary C
1415		MDEC-33	MolecularDistanceEdge(3, 3, 'C')	2D	molecular distance edge between tertiary C and tertiary C
1416		MDEC-34	MolecularDistanceEdge(3, 4, 'C')	2D	molecular distance edge between tertiary C and quaternary C
1417		MDEC-44	MolecularDistanceEdge(4, 4, 'C')	2D	molecular distance edge between quaternary C and quaternary C
1418		MDEO-11	MolecularDistanceEdge(1, 1, 'O')	2D	molecular distance edge between primary O and primary O
1419		MDEO-12	MolecularDistanceEdge(1, 2, 'O')	2D	molecular distance edge between primary O and secondary O
1420		MDEO-22	MolecularDistanceEdge(2, 2, 'O')	2D	molecular distance edge between secondary O and secondary O
1421		MDEN-11	MolecularDistanceEdge(1, 1, 'N')	2D	molecular distance edge between primary N and primary N
1422		MDEN-12	MolecularDistanceEdge(1, 2, 'N')	2D	molecular distance edge between primary N and secondary N
1423		MDEN-13	MolecularDistanceEdge(1, 3, 'N')	2D	molecular distance edge between primary N and tertiary N
1424		MDEN-22	MolecularDistanceEdge(2, 2, 'N')	2D	molecular distance edge between secondary N and secondary N
1425		MDEN-23	MolecularDistanceEdge(2, 3, 'N')	2D	molecular distance edge between secondary N and tertiary N
1426		MDEN-33	MolecularDistanceEdge(3, 3, 'N')	2D	molecular distance edge between tertiary N and tertiary N
1427	MolecularId	MID	MolecularId('any', False, 1e-10)	2D	molecular ID
1428		AMID	MolecularId('any', True, 1e-10)	2D	averaged molecular ID
1429		MID_h	MolecularId('hetero', False, 1e-10)	2D	molecular ID on h atoms
1430		AMID_h	MolecularId('hetero', True, 1e-10)	2D	averaged molecular ID on h atoms
1431		MID_C	MolecularId('C', False, 1e-10)	2D	molecular ID on C atoms
1432		AMID_C	MolecularId('C', True, 1e-10)	2D	averaged molecular ID on C atoms
1433		MID_N	MolecularId('N', False, 1e-10)	2D	molecular ID on N atoms
1434		AMID_N	MolecularId('N', True, 1e-10)	2D	averaged molecular ID on N atoms
1435		MID_O	MolecularId('O', False, 1e-10)	2D	molecular ID on O atoms
1436		AMID_O	MolecularId('O', True, 1e-10)	2D	averaged molecular ID on O atoms
1437		MID_X	MolecularId('X', False, 1e-10)	2D	molecular ID on halogen atoms
1438		AMID_X	MolecularId('X', True, 1e-10)	2D	averaged molecular ID on halogen atoms
1439	MomentOfInertia	MOMI-X	MomentOfInertia('X')	3D	moment of inertia (axis = X)
1440		MOMI-Y	MomentOfInertia('Y')	3D	moment of inertia (axis = Y)
1441		MOMI-Z	MomentOfInertia('Z')	3D	moment of inertia (axis = Z)
1442	MoRSE	Mor01	MoRSE(None, 1)	3D	3D-MoRSE (distance = 1)
1443		Mor02	MoRSE(None, 2)	3D	3D-MoRSE (distance = 2)
1444		Mor03	MoRSE(None, 3)	3D	3D-MoRSE (distance = 3)
1445		Mor04	MoRSE(None, 4)	3D	3D-MoRSE (distance = 4)
1446		Mor05	MoRSE(None, 5)	3D	3D-MoRSE (distance = 5)
1447		Mor06	MoRSE(None, 6)	3D	3D-MoRSE (distance = 6)
1448		Mor07	MoRSE(None, 7)	3D	3D-MoRSE (distance = 7)
1449		Mor08	MoRSE(None, 8)	3D	3D-MoRSE (distance = 8)
1450		Mor09	MoRSE(None, 9)	3D	3D-MoRSE (distance = 9)
1451		Mor10	MoRSE(None, 10)	3D	3D-MoRSE (distance = 10)
1452		Mor11	MoRSE(None, 11)	3D	3D-MoRSE (distance = 11)
1453		Mor12	MoRSE(None, 12)	3D	3D-MoRSE (distance = 12)
1454		Mor13	MoRSE(None, 13)	3D	3D-MoRSE (distance = 13)
1455		Mor14	MoRSE(None, 14)	3D	3D-MoRSE (distance = 14)
1456		Mor15	MoRSE(None, 15)	3D	3D-MoRSE (distance = 15)
1457		Mor16	MoRSE(None, 16)	3D	3D-MoRSE (distance = 16)
1458		Mor17	MoRSE(None, 17)	3D	3D-MoRSE (distance = 17)
1459		Mor18	MoRSE(None, 18)	3D	3D-MoRSE (distance = 18)
1460		Mor19	MoRSE(None, 19)	3D	3D-MoRSE (distance = 19)
1461		Mor20	MoRSE(None, 20)	3D	3D-MoRSE (distance = 20)
1462		Mor21	MoRSE(None, 21)	3D	3D-MoRSE (distance = 21)
1463		Mor22	MoRSE(None, 22)	3D	3D-MoRSE (distance = 22)
1464		Mor23	MoRSE(None, 23)	3D	3D-MoRSE (distance = 23)
1465		Mor24	MoRSE(None, 24)	3D	3D-MoRSE (distance = 24)
1466		Mor25	MoRSE(None, 25)	3D	3D-MoRSE (distance = 25)
1467		Mor26	MoRSE(None, 26)	3D	3D-MoRSE (distance = 26)
1468		Mor27	MoRSE(None, 27)	3D	3D-MoRSE (distance = 27)
1469		Mor28	MoRSE(None, 28)	3D	3D-MoRSE (distance = 28)
1470		Mor29	MoRSE(None, 29)	3D	3D-MoRSE (distance = 29)
1471		Mor30	MoRSE(None, 30)	3D	3D-MoRSE (distance = 30)
1472		Mor31	MoRSE(None, 31)	3D	3D-MoRSE (distance = 31)
1473		Mor32	MoRSE(None, 32)	3D	3D-MoRSE (distance = 32)
1474		Mor01m	MoRSE('m', 1)	3D	3D-MoRSE weighted by mass (distance = 1)
1475		Mor02m	MoRSE('m', 2)	3D	3D-MoRSE weighted by mass (distance = 2)
1476		Mor03m	MoRSE('m', 3)	3D	3D-MoRSE weighted by mass (distance = 3)
1477		Mor04m	MoRSE('m', 4)	3D	3D-MoRSE weighted by mass (distance = 4)
1478		Mor05m	MoRSE('m', 5)	3D	3D-MoRSE weighted by mass (distance = 5)
1479		Mor06m	MoRSE('m', 6)	3D	3D-MoRSE weighted by mass (distance = 6)
1480		Mor07m	MoRSE('m', 7)	3D	3D-MoRSE weighted by mass (distance = 7)
1481		Mor08m	MoRSE('m', 8)	3D	3D-MoRSE weighted by mass (distance = 8)
1482		Mor09m	MoRSE('m', 9)	3D	3D-MoRSE weighted by mass (distance = 9)
1483		Mor10m	MoRSE('m', 10)	3D	3D-MoRSE weighted by mass (distance = 10)
1484		Mor11m	MoRSE('m', 11)	3D	3D-MoRSE weighted by mass (distance = 11)
1485		Mor12m	MoRSE('m', 12)	3D	3D-MoRSE weighted by mass (distance = 12)
1486		Mor13m	MoRSE('m', 13)	3D	3D-MoRSE weighted by mass (distance = 13)
1487		Mor14m	MoRSE('m', 14)	3D	3D-MoRSE weighted by mass (distance = 14)
1488		Mor15m	MoRSE('m', 15)	3D	3D-MoRSE weighted by mass (distance = 15)
1489		Mor16m	MoRSE('m', 16)	3D	3D-MoRSE weighted by mass (distance = 16)
1490		Mor17m	MoRSE('m', 17)	3D	3D-MoRSE weighted by mass (distance = 17)
1491		Mor18m	MoRSE('m', 18)	3D	3D-MoRSE weighted by mass (distance = 18)
1492		Mor19m	MoRSE('m', 19)	3D	3D-MoRSE weighted by mass (distance = 19)
1493		Mor20m	MoRSE('m', 20)	3D	3D-MoRSE weighted by mass (distance = 20)
1494		Mor21m	MoRSE('m', 21)	3D	3D-MoRSE weighted by mass (distance = 21)
1495		Mor22m	MoRSE('m', 22)	3D	3D-MoRSE weighted by mass (distance = 22)
1496		Mor23m	MoRSE('m', 23)	3D	3D-MoRSE weighted by mass (distance = 23)
1497		Mor24m	MoRSE('m', 24)	3D	3D-MoRSE weighted by mass (distance = 24)
1498		Mor25m	MoRSE('m', 25)	3D	3D-MoRSE weighted by mass (distance = 25)
1499		Mor26m	MoRSE('m', 26)	3D	3D-MoRSE weighted by mass (distance = 26)
1500		Mor27m	MoRSE('m', 27)	3D	3D-MoRSE weighted by mass (distance = 27)
1501		Mor28m	MoRSE('m', 28)	3D	3D-MoRSE weighted by mass (distance = 28)
1502		Mor29m	MoRSE('m', 29)	3D	3D-MoRSE weighted by mass (distance = 29)
1503		Mor30m	MoRSE('m', 30)	3D	3D-MoRSE weighted by mass (distance = 30)
1504		Mor31m	MoRSE('m', 31)	3D	3D-MoRSE weighted by mass (distance = 31)
1505		Mor32m	MoRSE('m', 32)	3D	3D-MoRSE weighted by mass (distance = 32)
1506		Mor01v	MoRSE('v', 1)	3D	3D-MoRSE weighted by vdw volume (distance = 1)
1507		Mor02v	MoRSE('v', 2)	3D	3D-MoRSE weighted by vdw volume (distance = 2)
1508		Mor03v	MoRSE('v', 3)	3D	3D-MoRSE weighted by vdw volume (distance = 3)
1509		Mor04v	MoRSE('v', 4)	3D	3D-MoRSE weighted by vdw volume (distance = 4)
1510		Mor05v	MoRSE('v', 5)	3D	3D-MoRSE weighted by vdw volume (distance = 5)
1511		Mor06v	MoRSE('v', 6)	3D	3D-MoRSE weighted by vdw volume (distance = 6)
1512		Mor07v	MoRSE('v', 7)	3D	3D-MoRSE weighted by vdw volume (distance = 7)
1513		Mor08v	MoRSE('v', 8)	3D	3D-MoRSE weighted by vdw volume (distance = 8)
1514		Mor09v	MoRSE('v', 9)	3D	3D-MoRSE weighted by vdw volume (distance = 9)
1515		Mor10v	MoRSE('v', 10)	3D	3D-MoRSE weighted by vdw volume (distance = 10)
1516		Mor11v	MoRSE('v', 11)	3D	3D-MoRSE weighted by vdw volume (distance = 11)
1517		Mor12v	MoRSE('v', 12)	3D	3D-MoRSE weighted by vdw volume (distance = 12)
1518		Mor13v	MoRSE('v', 13)	3D	3D-MoRSE weighted by vdw volume (distance = 13)
1519		Mor14v	MoRSE('v', 14)	3D	3D-MoRSE weighted by vdw volume (distance = 14)
1520		Mor15v	MoRSE('v', 15)	3D	3D-MoRSE weighted by vdw volume (distance = 15)
1521		Mor16v	MoRSE('v', 16)	3D	3D-MoRSE weighted by vdw volume (distance = 16)
1522		Mor17v	MoRSE('v', 17)	3D	3D-MoRSE weighted by vdw volume (distance = 17)
1523		Mor18v	MoRSE('v', 18)	3D	3D-MoRSE weighted by vdw volume (distance = 18)
1524		Mor19v	MoRSE('v', 19)	3D	3D-MoRSE weighted by vdw volume (distance = 19)
1525		Mor20v	MoRSE('v', 20)	3D	3D-MoRSE weighted by vdw volume (distance = 20)
1526		Mor21v	MoRSE('v', 21)	3D	3D-MoRSE weighted by vdw volume (distance = 21)
1527		Mor22v	MoRSE('v', 22)	3D	3D-MoRSE weighted by vdw volume (distance = 22)
1528		Mor23v	MoRSE('v', 23)	3D	3D-MoRSE weighted by vdw volume (distance = 23)
1529		Mor24v	MoRSE('v', 24)	3D	3D-MoRSE weighted by vdw volume (distance = 24)
1530		Mor25v	MoRSE('v', 25)	3D	3D-MoRSE weighted by vdw volume (distance = 25)
1531		Mor26v	MoRSE('v', 26)	3D	3D-MoRSE weighted by vdw volume (distance = 26)
1532		Mor27v	MoRSE('v', 27)	3D	3D-MoRSE weighted by vdw volume (distance = 27)
1533		Mor28v	MoRSE('v', 28)	3D	3D-MoRSE weighted by vdw volume (distance = 28)
1534		Mor29v	MoRSE('v', 29)	3D	3D-MoRSE weighted by vdw volume (distance = 29)
1535		Mor30v	MoRSE('v', 30)	3D	3D-MoRSE weighted by vdw volume (distance = 30)
1536		Mor31v	MoRSE('v', 31)	3D	3D-MoRSE weighted by vdw volume (distance = 31)
1537		Mor32v	MoRSE('v', 32)	3D	3D-MoRSE weighted by vdw volume (distance = 32)
1538		Mor01se	MoRSE('se', 1)	3D	3D-MoRSE weighted by sanderson EN (distance = 1)
1539		Mor02se	MoRSE('se', 2)	3D	3D-MoRSE weighted by sanderson EN (distance = 2)
1540		Mor03se	MoRSE('se', 3)	3D	3D-MoRSE weighted by sanderson EN (distance = 3)
1541		Mor04se	MoRSE('se', 4)	3D	3D-MoRSE weighted by sanderson EN (distance = 4)
1542		Mor05se	MoRSE('se', 5)	3D	3D-MoRSE weighted by sanderson EN (distance = 5)
1543		Mor06se	MoRSE('se', 6)	3D	3D-MoRSE weighted by sanderson EN (distance = 6)
1544		Mor07se	MoRSE('se', 7)	3D	3D-MoRSE weighted by sanderson EN (distance = 7)
1545		Mor08se	MoRSE('se', 8)	3D	3D-MoRSE weighted by sanderson EN (distance = 8)
1546		Mor09se	MoRSE('se', 9)	3D	3D-MoRSE weighted by sanderson EN (distance = 9)
1547		Mor10se	MoRSE('se', 10)	3D	3D-MoRSE weighted by sanderson EN (distance = 10)
1548		Mor11se	MoRSE('se', 11)	3D	3D-MoRSE weighted by sanderson EN (distance = 11)
1549		Mor12se	MoRSE('se', 12)	3D	3D-MoRSE weighted by sanderson EN (distance = 12)
1550		Mor13se	MoRSE('se', 13)	3D	3D-MoRSE weighted by sanderson EN (distance = 13)
1551		Mor14se	MoRSE('se', 14)	3D	3D-MoRSE weighted by sanderson EN (distance = 14)
1552		Mor15se	MoRSE('se', 15)	3D	3D-MoRSE weighted by sanderson EN (distance = 15)
1553		Mor16se	MoRSE('se', 16)	3D	3D-MoRSE weighted by sanderson EN (distance = 16)
1554		Mor17se	MoRSE('se', 17)	3D	3D-MoRSE weighted by sanderson EN (distance = 17)
1555		Mor18se	MoRSE('se', 18)	3D	3D-MoRSE weighted by sanderson EN (distance = 18)
1556		Mor19se	MoRSE('se', 19)	3D	3D-MoRSE weighted by sanderson EN (distance = 19)
1557		Mor20se	MoRSE('se', 20)	3D	3D-MoRSE weighted by sanderson EN (distance = 20)
1558		Mor21se	MoRSE('se', 21)	3D	3D-MoRSE weighted by sanderson EN (distance = 21)
1559		Mor22se	MoRSE('se', 22)	3D	3D-MoRSE weighted by sanderson EN (distance = 22)
1560		Mor23se	MoRSE('se', 23)	3D	3D-MoRSE weighted by sanderson EN (distance = 23)
1561		Mor24se	MoRSE('se', 24)	3D	3D-MoRSE weighted by sanderson EN (distance = 24)
1562		Mor25se	MoRSE('se', 25)	3D	3D-MoRSE weighted by sanderson EN (distance = 25)
1563		Mor26se	MoRSE('se', 26)	3D	3D-MoRSE weighted by sanderson EN (distance = 26)
1564		Mor27se	MoRSE('se', 27)	3D	3D-MoRSE weighted by sanderson EN (distance = 27)
1565		Mor28se	MoRSE('se', 28)	3D	3D-MoRSE weighted by sanderson EN (distance = 28)
1566		Mor29se	MoRSE('se', 29)	3D	3D-MoRSE weighted by sanderson EN (distance = 29)
1567		Mor30se	MoRSE('se', 30)	3D	3D-MoRSE weighted by sanderson EN (distance = 30)
1568		Mor31se	MoRSE('se', 31)	3D	3D-MoRSE weighted by sanderson EN (distance = 31)
1569		Mor32se	MoRSE('se', 32)	3D	3D-MoRSE weighted by sanderson EN (distance = 32)
1570		Mor01p	MoRSE('p', 1)	3D	3D-MoRSE weighted by polarizability (distance = 1)
1571		Mor02p	MoRSE('p', 2)	3D	3D-MoRSE weighted by polarizability (distance = 2)
1572		Mor03p	MoRSE('p', 3)	3D	3D-MoRSE weighted by polarizability (distance = 3)
1573		Mor04p	MoRSE('p', 4)	3D	3D-MoRSE weighted by polarizability (distance = 4)
1574		Mor05p	MoRSE('p', 5)	3D	3D-MoRSE weighted by polarizability (distance = 5)
1575		Mor06p	MoRSE('p', 6)	3D	3D-MoRSE weighted by polarizability (distance = 6)
1576		Mor07p	MoRSE('p', 7)	3D	3D-MoRSE weighted by polarizability (distance = 7)
1577		Mor08p	MoRSE('p', 8)	3D	3D-MoRSE weighted by polarizability (distance = 8)
1578		Mor09p	MoRSE('p', 9)	3D	3D-MoRSE weighted by polarizability (distance = 9)
1579		Mor10p	MoRSE('p', 10)	3D	3D-MoRSE weighted by polarizability (distance = 10)
1580		Mor11p	MoRSE('p', 11)	3D	3D-MoRSE weighted by polarizability (distance = 11)
1581		Mor12p	MoRSE('p', 12)	3D	3D-MoRSE weighted by polarizability (distance = 12)
1582		Mor13p	MoRSE('p', 13)	3D	3D-MoRSE weighted by polarizability (distance = 13)
1583		Mor14p	MoRSE('p', 14)	3D	3D-MoRSE weighted by polarizability (distance = 14)
1584		Mor15p	MoRSE('p', 15)	3D	3D-MoRSE weighted by polarizability (distance = 15)
1585		Mor16p	MoRSE('p', 16)	3D	3D-MoRSE weighted by polarizability (distance = 16)
1586		Mor17p	MoRSE('p', 17)	3D	3D-MoRSE weighted by polarizability (distance = 17)
1587		Mor18p	MoRSE('p', 18)	3D	3D-MoRSE weighted by polarizability (distance = 18)
1588		Mor19p	MoRSE('p', 19)	3D	3D-MoRSE weighted by polarizability (distance = 19)
1589		Mor20p	MoRSE('p', 20)	3D	3D-MoRSE weighted by polarizability (distance = 20)
1590		Mor21p	MoRSE('p', 21)	3D	3D-MoRSE weighted by polarizability (distance = 21)
1591		Mor22p	MoRSE('p', 22)	3D	3D-MoRSE weighted by polarizability (distance = 22)
1592		Mor23p	MoRSE('p', 23)	3D	3D-MoRSE weighted by polarizability (distance = 23)
1593		Mor24p	MoRSE('p', 24)	3D	3D-MoRSE weighted by polarizability (distance = 24)
1594		Mor25p	MoRSE('p', 25)	3D	3D-MoRSE weighted by polarizability (distance = 25)
1595		Mor26p	MoRSE('p', 26)	3D	3D-MoRSE weighted by polarizability (distance = 26)
1596		Mor27p	MoRSE('p', 27)	3D	3D-MoRSE weighted by polarizability (distance = 27)
1597		Mor28p	MoRSE('p', 28)	3D	3D-MoRSE weighted by polarizability (distance = 28)
1598		Mor29p	MoRSE('p', 29)	3D	3D-MoRSE weighted by polarizability (distance = 29)
1599		Mor30p	MoRSE('p', 30)	3D	3D-MoRSE weighted by polarizability (distance = 30)
1600		Mor31p	MoRSE('p', 31)	3D	3D-MoRSE weighted by polarizability (distance = 31)
1601		Mor32p	MoRSE('p', 32)	3D	3D-MoRSE weighted by polarizability (distance = 32)
1602	PathCount	MPC2	PathCount(2, False, False, False)	2D	2-ordered path count
1603		MPC3	PathCount(3, False, False, False)	2D	3-ordered path count
1604		MPC4	PathCount(4, False, False, False)	2D	4-ordered path count
1605		MPC5	PathCount(5, False, False, False)	2D	5-ordered path count
1606		MPC6	PathCount(6, False, False, False)	2D	6-ordered path count
1607		MPC7	PathCount(7, False, False, False)	2D	7-ordered path count
1608		MPC8	PathCount(8, False, False, False)	2D	8-ordered path count
1609		MPC9	PathCount(9, False, False, False)	2D	9-ordered path count
1610		MPC10	PathCount(10, False, False, False)	2D	10-ordered path count
1611		TMPC10	PathCount(10, False, True, False)	2D	10-ordered total path count
1612		piPC1	PathCount(1, True, False, True)	2D	1-ordered pi-path count (log scale)
1613		piPC2	PathCount(2, True, False, True)	2D	2-ordered pi-path count (log scale)
1614		piPC3	PathCount(3, True, False, True)	2D	3-ordered pi-path count (log scale)
1615		piPC4	PathCount(4, True, False, True)	2D	4-ordered pi-path count (log scale)
1616		piPC5	PathCount(5, True, False, True)	2D	5-ordered pi-path count (log scale)
1617		piPC6	PathCount(6, True, False, True)	2D	6-ordered pi-path count (log scale)
1618		piPC7	PathCount(7, True, False, True)	2D	7-ordered pi-path count (log scale)
1619		piPC8	PathCount(8, True, False, True)	2D	8-ordered pi-path count (log scale)
1620		piPC9	PathCount(9, True, False, True)	2D	9-ordered pi-path count (log scale)
1621		piPC10	PathCount(10, True, False, True)	2D	10-ordered pi-path count (log scale)
1622		TpiPC10	PathCount(10, True, True, True)	2D	10-ordered total pi-path count (log scale)
1623	Polarizability	apol	APol(False)	2D	atomic polarizability
1624		bpol	BPol(False)	2D	bond polarizability
1625	RingCount	nRing	RingCount(None, False, False, None, None)	2D	ring count
1626		n3Ring	RingCount(3, False, False, None, None)	2D	3-membered ring count
1627		n4Ring	RingCount(4, False, False, None, None)	2D	4-membered ring count
1628		n5Ring	RingCount(5, False, False, None, None)	2D	5-membered ring count
1629		n6Ring	RingCount(6, False, False, None, None)	2D	6-membered ring count
1630		n7Ring	RingCount(7, False, False, None, None)	2D	7-membered ring count
1631		n8Ring	RingCount(8, False, False, None, None)	2D	8-membered ring count
1632		n9Ring	RingCount(9, False, False, None, None)	2D	9-membered ring count
1633		n10Ring	RingCount(10, False, False, None, None)	2D	10-membered ring count
1634		n11Ring	RingCount(11, False, False, None, None)	2D	11-membered ring count
1635		n12Ring	RingCount(12, False, False, None, None)	2D	12-membered ring count
1636		nG12Ring	RingCount(12, True, False, None, None)	2D	12-or-greater-membered ring count
1637		nHRing	RingCount(None, False, False, None, True)	2D	hetero ring count
1638		n3HRing	RingCount(3, False, False, None, True)	2D	3-membered hetero ring count
1639		n4HRing	RingCount(4, False, False, None, True)	2D	4-membered hetero ring count
1640		n5HRing	RingCount(5, False, False, None, True)	2D	5-membered hetero ring count
1641		n6HRing	RingCount(6, False, False, None, True)	2D	6-membered hetero ring count
1642		n7HRing	RingCount(7, False, False, None, True)	2D	7-membered hetero ring count
1643		n8HRing	RingCount(8, False, False, None, True)	2D	8-membered hetero ring count
1644		n9HRing	RingCount(9, False, False, None, True)	2D	9-membered hetero ring count
1645		n10HRing	RingCount(10, False, False, None, True)	2D	10-membered hetero ring count
1646		n11HRing	RingCount(11, False, False, None, True)	2D	11-membered hetero ring count
1647		n12HRing	RingCount(12, False, False, None, True)	2D	12-membered hetero ring count
1648		nG12HRing	RingCount(12, True, False, None, True)	2D	12-or-greater-membered hetero ring count
1649		naRing	RingCount(None, False, False, True, None)	2D	aromatic ring count
1650		n3aRing	RingCount(3, False, False, True, None)	2D	3-membered aromatic ring count
1651		n4aRing	RingCount(4, False, False, True, None)	2D	4-membered aromatic ring count
1652		n5aRing	RingCount(5, False, False, True, None)	2D	5-membered aromatic ring count
1653		n6aRing	RingCount(6, False, False, True, None)	2D	6-membered aromatic ring count
1654		n7aRing	RingCount(7, False, False, True, None)	2D	7-membered aromatic ring count
1655		n8aRing	RingCount(8, False, False, True, None)	2D	8-membered aromatic ring count
1656		n9aRing	RingCount(9, False, False, True, None)	2D	9-membered aromatic ring count
1657		n10aRing	RingCount(10, False, False, True, None)	2D	10-membered aromatic ring count
1658		n11aRing	RingCount(11, False, False, True, None)	2D	11-membered aromatic ring count
1659		n12aRing	RingCount(12, False, False, True, None)	2D	12-membered aromatic ring count
1660		nG12aRing	RingCount(12, True, False, True, None)	2D	12-or-greater-membered aromatic ring count
1661		naHRing	RingCount(None, False, False, True, True)	2D	aromatic hetero ring count
1662		n3aHRing	RingCount(3, False, False, True, True)	2D	3-membered aromatic hetero ring count
1663		n4aHRing	RingCount(4, False, False, True, True)	2D	4-membered aromatic hetero ring count
1664		n5aHRing	RingCount(5, False, False, True, True)	2D	5-membered aromatic hetero ring count
1665		n6aHRing	RingCount(6, False, False, True, True)	2D	6-membered aromatic hetero ring count
1666		n7aHRing	RingCount(7, False, False, True, True)	2D	7-membered aromatic hetero ring count
1667		n8aHRing	RingCount(8, False, False, True, True)	2D	8-membered aromatic hetero ring count
1668		n9aHRing	RingCount(9, False, False, True, True)	2D	9-membered aromatic hetero ring count
1669		n10aHRing	RingCount(10, False, False, True, True)	2D	10-membered aromatic hetero ring count
1670		n11aHRing	RingCount(11, False, False, True, True)	2D	11-membered aromatic hetero ring count
1671		n12aHRing	RingCount(12, False, False, True, True)	2D	12-membered aromatic hetero ring count
1672		nG12aHRing	RingCount(12, True, False, True, True)	2D	12-or-greater-membered aromatic hetero ring count
1673		nARing	RingCount(None, False, False, False, None)	2D	aliphatic ring count
1674		n3ARing	RingCount(3, False, False, False, None)	2D	3-membered aliphatic ring count
1675		n4ARing	RingCount(4, False, False, False, None)	2D	4-membered aliphatic ring count
1676		n5ARing	RingCount(5, False, False, False, None)	2D	5-membered aliphatic ring count
1677		n6ARing	RingCount(6, False, False, False, None)	2D	6-membered aliphatic ring count
1678		n7ARing	RingCount(7, False, False, False, None)	2D	7-membered aliphatic ring count
1679		n8ARing	RingCount(8, False, False, False, None)	2D	8-membered aliphatic ring count
1680		n9ARing	RingCount(9, False, False, False, None)	2D	9-membered aliphatic ring count
1681		n10ARing	RingCount(10, False, False, False, None)	2D	10-membered aliphatic ring count
1682		n11ARing	RingCount(11, False, False, False, None)	2D	11-membered aliphatic ring count
1683		n12ARing	RingCount(12, False, False, False, None)	2D	12-membered aliphatic ring count
1684		nG12ARing	RingCount(12, True, False, False, None)	2D	12-or-greater-membered aliphatic ring count
1685		nAHRing	RingCount(None, False, False, False, True)	2D	aliphatic hetero ring count
1686		n3AHRing	RingCount(3, False, False, False, True)	2D	3-membered aliphatic hetero ring count
1687		n4AHRing	RingCount(4, False, False, False, True)	2D	4-membered aliphatic hetero ring count
1688		n5AHRing	RingCount(5, False, False, False, True)	2D	5-membered aliphatic hetero ring count
1689		n6AHRing	RingCount(6, False, False, False, True)	2D	6-membered aliphatic hetero ring count
1690		n7AHRing	RingCount(7, False, False, False, True)	2D	7-membered aliphatic hetero ring count
1691		n8AHRing	RingCount(8, False, False, False, True)	2D	8-membered aliphatic hetero ring count
1692		n9AHRing	RingCount(9, False, False, False, True)	2D	9-membered aliphatic hetero ring count
1693		n10AHRing	RingCount(10, False, False, False, True)	2D	10-membered aliphatic hetero ring count
1694		n11AHRing	RingCount(11, False, False, False, True)	2D	11-membered aliphatic hetero ring count
1695		n12AHRing	RingCount(12, False, False, False, True)	2D	12-membered aliphatic hetero ring count
1696		nG12AHRing	RingCount(12, True, False, False, True)	2D	12-or-greater-membered aliphatic hetero ring count
1697		nFRing	RingCount(None, False, True, None, None)	2D	fused ring count
1698		n4FRing	RingCount(4, False, True, None, None)	2D	4-membered fused ring count
1699		n5FRing	RingCount(5, False, True, None, None)	2D	5-membered fused ring count
1700		n6FRing	RingCount(6, False, True, None, None)	2D	6-membered fused ring count
1701		n7FRing	RingCount(7, False, True, None, None)	2D	7-membered fused ring count
1702		n8FRing	RingCount(8, False, True, None, None)	2D	8-membered fused ring count
1703		n9FRing	RingCount(9, False, True, None, None)	2D	9-membered fused ring count
1704		n10FRing	RingCount(10, False, True, None, None)	2D	10-membered fused ring count
1705		n11FRing	RingCount(11, False, True, None, None)	2D	11-membered fused ring count
1706		n12FRing	RingCount(12, False, True, None, None)	2D	12-membered fused ring count
1707		nG12FRing	RingCount(12, True, True, None, None)	2D	12-or-greater-membered fused ring count
1708		nFHRing	RingCount(None, False, True, None, True)	2D	fused hetero ring count
1709		n4FHRing	RingCount(4, False, True, None, True)	2D	4-membered fused hetero ring count
1710		n5FHRing	RingCount(5, False, True, None, True)	2D	5-membered fused hetero ring count
1711		n6FHRing	RingCount(6, False, True, None, True)	2D	6-membered fused hetero ring count
1712		n7FHRing	RingCount(7, False, True, None, True)	2D	7-membered fused hetero ring count
1713		n8FHRing	RingCount(8, False, True, None, True)	2D	8-membered fused hetero ring count
1714		n9FHRing	RingCount(9, False, True, None, True)	2D	9-membered fused hetero ring count
1715		n10FHRing	RingCount(10, False, True, None, True)	2D	10-membered fused hetero ring count
1716		n11FHRing	RingCount(11, False, True, None, True)	2D	11-membered fused hetero ring count
1717		n12FHRing	RingCount(12, False, True, None, True)	2D	12-membered fused hetero ring count
1718		nG12FHRing	RingCount(12, True, True, None, True)	2D	12-or-greater-membered fused hetero ring count
1719		nFaRing	RingCount(None, False, True, True, None)	2D	aromatic fused ring count
1720		n4FaRing	RingCount(4, False, True, True, None)	2D	4-membered aromatic fused ring count
1721		n5FaRing	RingCount(5, False, True, True, None)	2D	5-membered aromatic fused ring count
1722		n6FaRing	RingCount(6, False, True, True, None)	2D	6-membered aromatic fused ring count
1723		n7FaRing	RingCount(7, False, True, True, None)	2D	7-membered aromatic fused ring count
1724		n8FaRing	RingCount(8, False, True, True, None)	2D	8-membered aromatic fused ring count
1725		n9FaRing	RingCount(9, False, True, True, None)	2D	9-membered aromatic fused ring count
1726		n10FaRing	RingCount(10, False, True, True, None)	2D	10-membered aromatic fused ring count
1727		n11FaRing	RingCount(11, False, True, True, None)	2D	11-membered aromatic fused ring count
1728		n12FaRing	RingCount(12, False, True, True, None)	2D	12-membered aromatic fused ring count
1729		nG12FaRing	RingCount(12, True, True, True, None)	2D	12-or-greater-membered aromatic fused ring count
1730		nFaHRing	RingCount(None, False, True, True, True)	2D	aromatic fused hetero ring count
1731		n4FaHRing	RingCount(4, False, True, True, True)	2D	4-membered aromatic fused hetero ring count
1732		n5FaHRing	RingCount(5, False, True, True, True)	2D	5-membered aromatic fused hetero ring count
1733		n6FaHRing	RingCount(6, False, True, True, True)	2D	6-membered aromatic fused hetero ring count
1734		n7FaHRing	RingCount(7, False, True, True, True)	2D	7-membered aromatic fused hetero ring count
1735		n8FaHRing	RingCount(8, False, True, True, True)	2D	8-membered aromatic fused hetero ring count
1736		n9FaHRing	RingCount(9, False, True, True, True)	2D	9-membered aromatic fused hetero ring count
1737		n10FaHRing	RingCount(10, False, True, True, True)	2D	10-membered aromatic fused hetero ring count
1738		n11FaHRing	RingCount(11, False, True, True, True)	2D	11-membered aromatic fused hetero ring count
1739		n12FaHRing	RingCount(12, False, True, True, True)	2D	12-membered aromatic fused hetero ring count
1740		nG12FaHRing	RingCount(12, True, True, True, True)	2D	12-or-greater-membered aromatic fused hetero ring count
1741		nFARing	RingCount(None, False, True, False, None)	2D	aliphatic fused ring count
1742		n4FARing	RingCount(4, False, True, False, None)	2D	4-membered aliphatic fused ring count
1743		n5FARing	RingCount(5, False, True, False, None)	2D	5-membered aliphatic fused ring count
1744		n6FARing	RingCount(6, False, True, False, None)	2D	6-membered aliphatic fused ring count
1745		n7FARing	RingCount(7, False, True, False, None)	2D	7-membered aliphatic fused ring count
1746		n8FARing	RingCount(8, False, True, False, None)	2D	8-membered aliphatic fused ring count
1747		n9FARing	RingCount(9, False, True, False, None)	2D	9-membered aliphatic fused ring count
1748		n10FARing	RingCount(10, False, True, False, None)	2D	10-membered aliphatic fused ring count
1749		n11FARing	RingCount(11, False, True, False, None)	2D	11-membered aliphatic fused ring count
1750		n12FARing	RingCount(12, False, True, False, None)	2D	12-membered aliphatic fused ring count
1751		nG12FARing	RingCount(12, True, True, False, None)	2D	12-or-greater-membered aliphatic fused ring count
1752		nFAHRing	RingCount(None, False, True, False, True)	2D	aliphatic fused hetero ring count
1753		n4FAHRing	RingCount(4, False, True, False, True)	2D	4-membered aliphatic fused hetero ring count
1754		n5FAHRing	RingCount(5, False, True, False, True)	2D	5-membered aliphatic fused hetero ring count
1755		n6FAHRing	RingCount(6, False, True, False, True)	2D	6-membered aliphatic fused hetero ring count
1756		n7FAHRing	RingCount(7, False, True, False, True)	2D	7-membered aliphatic fused hetero ring count
1757		n8FAHRing	RingCount(8, False, True, False, True)	2D	8-membered aliphatic fused hetero ring count
1758		n9FAHRing	RingCount(9, False, True, False, True)	2D	9-membered aliphatic fused hetero ring count
1759		n10FAHRing	RingCount(10, False, True, False, True)	2D	10-membered aliphatic fused hetero ring count
1760		n11FAHRing	RingCount(11, False, True, False, True)	2D	11-membered aliphatic fused hetero ring count
1761		n12FAHRing	RingCount(12, False, True, False, True)	2D	12-membered aliphatic fused hetero ring count
1762		nG12FAHRing	RingCount(12, True, True, False, True)	2D	12-or-greater-membered aliphatic fused hetero ring count
1763	RotatableBond	nRot	RotatableBondsCount()	2D	rotatable bonds count
1764		RotRatio	RotatableBondsRatio()	2D	rotatable bonds ratio
1765	SLogP	SLogP	SLogP()	2D	Wildman-Crippen LogP
1766		SMR	SMR()	2D	Wildman-Crippen MR
1767	TopologicalCharge	GGI1	TopologicalCharge('raw', 1)	2D	1-ordered raw topological charge
1768		GGI2	TopologicalCharge('raw', 2)	2D	2-ordered raw topological charge
1769		GGI3	TopologicalCharge('raw', 3)	2D	3-ordered raw topological charge
1770		GGI4	TopologicalCharge('raw', 4)	2D	4-ordered raw topological charge
1771		GGI5	TopologicalCharge('raw', 5)	2D	5-ordered raw topological charge
1772		GGI6	TopologicalCharge('raw', 6)	2D	6-ordered raw topological charge
1773		GGI7	TopologicalCharge('raw', 7)	2D	7-ordered raw topological charge
1774		GGI8	TopologicalCharge('raw', 8)	2D	8-ordered raw topological charge
1775		GGI9	TopologicalCharge('raw', 9)	2D	9-ordered raw topological charge
1776		GGI10	TopologicalCharge('raw', 10)	2D	10-ordered raw topological charge
1777		JGI1	TopologicalCharge('mean', 1)	2D	1-ordered mean topological charge
1778		JGI2	TopologicalCharge('mean', 2)	2D	2-ordered mean topological charge
1779		JGI3	TopologicalCharge('mean', 3)	2D	3-ordered mean topological charge
1780		JGI4	TopologicalCharge('mean', 4)	2D	4-ordered mean topological charge
1781		JGI5	TopologicalCharge('mean', 5)	2D	5-ordered mean topological charge
1782		JGI6	TopologicalCharge('mean', 6)	2D	6-ordered mean topological charge
1783		JGI7	TopologicalCharge('mean', 7)	2D	7-ordered mean topological charge
1784		JGI8	TopologicalCharge('mean', 8)	2D	8-ordered mean topological charge
1785		JGI9	TopologicalCharge('mean', 9)	2D	9-ordered mean topological charge
1786		JGI10	TopologicalCharge('mean', 10)	2D	10-ordered mean topological charge
1787		JGT10	TopologicalCharge('global', 10)	2D	10-ordered global topological charge
1788	TopologicalIndex	Diameter	Diameter()	2D	topological diameter
1789		Radius	Radius()	2D	topological radius
1790		TopoShapeIndex	TopologicalShapeIndex()	2D	topological shape index
1791		PetitjeanIndex	PetitjeanIndex()	2D	Petitjean index
1792	TopoPSA	TopoPSA(NO)	TopoPSA(True)	2D	topological polar surface area (use only nitrogen and oxygen)
1793		TopoPSA	TopoPSA(False)	2D	topological polar surface area
1794	VdwVolumeABC	Vabc	VdwVolumeABC()	2D	ABC van der waals volume
1795	VertexAdjacencyInformation	VAdjMat	VertexAdjacencyInformation()	2D	vertex adjacency information
1796	WalkCount	MWC01	WalkCount(1, False, False)	2D	walk count (leg-1)
1797		MWC02	WalkCount(2, False, False)	2D	walk count (leg-2)
1798		MWC03	WalkCount(3, False, False)	2D	walk count (leg-3)
1799		MWC04	WalkCount(4, False, False)	2D	walk count (leg-4)
1800		MWC05	WalkCount(5, False, False)	2D	walk count (leg-5)
1801		MWC06	WalkCount(6, False, False)	2D	walk count (leg-6)
1802		MWC07	WalkCount(7, False, False)	2D	walk count (leg-7)
1803		MWC08	WalkCount(8, False, False)	2D	walk count (leg-8)
1804		MWC09	WalkCount(9, False, False)	2D	walk count (leg-9)
1805		MWC10	WalkCount(10, False, False)	2D	walk count (leg-10)
1806		TMWC10	WalkCount(10, True, False)	2D	total walk count (leg-10)
1807		SRW02	WalkCount(2, False, True)	2D	walk count (leg-2, only self returning walk)
1808		SRW03	WalkCount(3, False, True)	2D	walk count (leg-3, only self returning walk)
1809		SRW04	WalkCount(4, False, True)	2D	walk count (leg-4, only self returning walk)
1810		SRW05	WalkCount(5, False, True)	2D	walk count (leg-5, only self returning walk)
1811		SRW06	WalkCount(6, False, True)	2D	walk count (leg-6, only self returning walk)
1812		SRW07	WalkCount(7, False, True)	2D	walk count (leg-7, only self returning walk)
1813		SRW08	WalkCount(8, False, True)	2D	walk count (leg-8, only self returning walk)
1814		SRW09	WalkCount(9, False, True)	2D	walk count (leg-9, only self returning walk)
1815		SRW10	WalkCount(10, False, True)	2D	walk count (leg-10, only self returning walk)
1816		TSRW10	WalkCount(10, True, True)	2D	total walk count (leg-10, only self returning walk)
1817	Weight	MW	Weight(False)	2D	molecular weight
1818		AMW	Weight(True)	2D	averaged molecular weight
1819	WienerIndex	WPath	WienerIndex(False)	2D	Wiener index
1820		WPol	WienerIndex(True)	2D	Wiener polarity index
1821	ZagrebIndex	Zagreb1	ZagrebIndex(1, 1)	2D	Zagreb index (version 1)
1822		Zagreb2	ZagrebIndex(2, 1)	2D	Zagreb index (version 2)
1823		mZagreb1	ZagrebIndex(1, -1)	2D	modified Zagreb index (version 1)
1824		mZagreb2	ZagrebIndex(2, -1)	2D	modified Zagreb index (version 2)
