# Supplementary material for: Mordred: a molecular descriptor calculator
Source: J Cheminform. 2018 Feb 6;10:4. doi: 10.1186/s13321-018-0258-y (PMC5801138; doi:10.1186/s13321-018-0258-y)
Supplement: Supplementary file 4 — Additional file 4. Code examples. [file 13321_2018_258_MOESM4_ESM.zip]

Archive with 18 entries (15 files):
- Additional_file4/
- Additional_file4/Code6.py
- __MACOSX/
- __MACOSX/Additional_file4/
- __MACOSX/Additional_file4/._Code6.py
- Additional_file4/Code2.py
- __MACOSX/Additional_file4/._Code2.py
- Additional_file4/Code3.py
- __MACOSX/Additional_file4/._Code3.py
- Additional_file4/Code7.py
- __MACOSX/Additional_file4/._Code7.py
- Additional_file4/Code8.py
- __MACOSX/Additional_file4/._Code8.py
- Additional_file4/Code4.py
- __MACOSX/Additional_file4/._Code4.py
- Additional_file4/Code5.py
- __MACOSX/Additional_file4/._Code5.py
- __MACOSX/._Additional_file4
