# Supplementary material for: Mordred: a molecular descriptor calculator
Source: J Cheminform. 2018 Feb 6;10:4. doi: 10.1186/s13321-018-0258-y (PMC5801138; doi:10.1186/s13321-018-0258-y)
Supplement: Supplementary file 4 — Additional file 4. Code examples. [file 13321_2018_258_MOESM4_ESM.zip › Additional_file4/Code7.py]

from rdkit import Chem

from mordred import Calculator, descriptors


# Start Code 7
calc = Calculator(descriptors)
result = calc(Chem.MolFromSmiles("c1ccccc1"))
result_dict = result.drop_missing().asdict()
print(len(result_dict))
print(result_dict["SLogP"])
