# Supplementary material for: Mordred: a molecular descriptor calculator
Source: J Cheminform. 2018 Feb 6;10:4. doi: 10.1186/s13321-018-0258-y (PMC5801138; doi:10.1186/s13321-018-0258-y)
Supplement: Supplementary file 4 — Additional file 4. Code examples. [file 13321_2018_258_MOESM4_ESM.zip › Additional_file4/Code8.py]

from rdkit import Chem

from mordred.SLogP import SLogP
from mordred.Lipinski import Lipinski


# Start Code 8
slogp = SLogP()
lipinski = Lipinski()
product_term = slogp * lipinski
print(str(product_term))
print(product_term(Chem.MolFromSmiles("c1ccccc1")))
