# Supplementary material for: Mordred: a molecular descriptor calculator
Source: J Cheminform. 2018 Feb 6;10:4. doi: 10.1186/s13321-018-0258-y (PMC5801138; doi:10.1186/s13321-018-0258-y)
Supplement: Supplementary file 4 — Additional file 4. Code examples. [file 13321_2018_258_MOESM4_ESM.zip › Additional_file4/Code5.py]

from rdkit import Chem

from mordred import Calculator
from mordred.RingCount import RingCount


# Start Code 5
calc = Calculator()
calc.register(RingCount())
print(calc(Chem.MolFromSmiles("c1ccccc1")))
print(list(calc.map([Chem.MolFromSmiles("c1ccccc1"), Chem.MolFromSmiles("CCCCCC")])))
